# Supplementary material for: DNA Methylation Analysis of Bone Marrow Cells at Diagnosis of Acute Lymphoblastic Leukemia and at Remission
Source: PLoS One. 2012 Apr 6;7(4):e34513. doi: 10.1371/journal.pone.0034513 (PMC3321015; doi:10.1371/journal.pone.0034513)
Supplement: Table S1 — Data across 1,320 CpG sites for all samples included in the study. (XLSX) [file pone.0034513.s002.xlsx]

## Sheet: Data Header Description
Supporting Information
Table S1: Key for data across 1320 CpG sites for all samples included in the study
Column Number	Header	Description
1	Probe_ID	CpG Site Identifier
2	Genome_Build_Version	Human Genome Build and Version
3	Chr	Chromosome Number
4	CpG_Coordinate	Coordinate of CpG site
5	Source	Genome Build source
6	RefSeq	Version of RefSeq
7	CpG_Island	CpG site region within CpG island (TRUE/FASLE)
8	TSS_Coordinate	Transcription Start Site Coordinate
9	Gene_Strand	Gene Strand
10	Symbol	Gene Symbol (HUGO)
11	Synonym	Gene Symbol Synonyms
12	Accession	Gene Accession Number
13	Annotation	Gene Annotation
14	Wilcoxon Rank-Sum P-value	Wilcoxon Rank-Sum P-value (paired) ALL vs Remission
15	BH-corrected P-value	P-value corrected for multiple testing correction
16	Median_ALL	Median Beta-value across ALL samples
17	Median_Remission	Median Beta-value across Remission samples
18	ALL_01_pre-B_11q23	Sample 1-ALL
19	ALL_02_pre-B_amp(21)	Sample 2-ALL
20	ALL_03_pre-B_amp(21)	Sample 3-ALL
21	ALL_04_pre-B_high hyperploidy	Sample 4-ALL
22	ALL_05_pre-B_high hyperploidy	Sample 5-ALL
23	ALL_06_pre-B_high hyperploidy	Sample 6-ALL
24	ALL_07_pre-B_high hyperploidy	Sample 7-ALL
25	ALL_08_pre-B_high hyperploidy	Sample 8-ALL
26	ALL_09_pre-B_high hyperploidy	Sample 9-ALL
27	ALL_10_pre-B_high hyperploidy	Sample 10-ALL
28	ALL_11_pre-B_no result	Sample 11-ALL
29	ALL_12_pre-B_no result	Sample 12-ALL
30	ALL_13_pre-B_normal finding	Sample 13-ALL
31	ALL_14_pre-B_t(12;21)	Sample 14-ALL
32	ALL_15_pre-B_t(12;21)	Sample 15-ALL
33	ALL_16_pre-B_t(9;22)	Sample 16-ALL
34	ALL_17_T-ALL_T-ALL	Sample 17-ALL
35	ALL_18_T-ALL_T-ALL	Sample 18-ALL
36	ALL_19_T-ALL_T-ALL	Sample 19-ALL
37	ALL_20_T-ALL_T-ALL	Sample 20-ALL
38	Remission_01_pre-B_11q23	Sample 1-Remission
39	Remission_02_pre-B_amp(21)	Sample 2-Remission
40	Remission_03_pre-B_amp(21)	Sample 3-Remission
41	Remission_04_pre-B_high hyperploidy	Sample 4-Remission
42	Remission_05_pre-B_high hyperploidy_day29	Sample 5-Remission
43	Remission_05_pre-B_high hyperploidy_day50	Sample 5-Remission
44	Remission_05_pre-B_high hyperploidy_day106	Sample 5-Remission
45	Remission_06_pre-B_high hyperploidy_day29	Sample 6-Remission
46	Remission_06_pre-B_high hyperploidy_day50	Sample 6-Remission
47	Remission_06_pre-B_high hyperploidy_day106	Sample 6-Remission
48	Remission_07_pre-B_high hyperploidy	Sample 7-Remission
49	Remission_08_pre-B_high hyperploidy_day29	Sample 8-Remission
50	Remission_08_pre-B_high hyperploidy_day50	Sample 8-Remission
51	Remission_08_pre-B_high hyperploidy_day106	Sample 8-Remission
52	Remission_09_pre-B_high hyperploidy_day29	Sample 9-Remission
53	Remission_09_pre-B_high hyperploidy_day50	Sample 9-Remission
54	Remission_09_pre-B_high hyperploidy_day106	Sample 9-Remission
55	Remission_10_pre-B_high hyperploidy_day29	Sample 10-Remission
56	Remission_10_pre-B_high hyperploidy_day50	Sample 10-Remission
57	Remission_10_pre-B_high hyperploidy_day106	Sample 10-Remission
58	Remission_11_pre-B_no result	Sample 11-Remission
59	Remission_12_pre-B_no result	Sample 12-Remission
60	Remission_13_pre-B_normal finding	Sample 13-Remission
61	Remission_14_pre-B_t(12;21)	Sample 14-Remission
62	Remission_15_pre-B_t(12;21)	Sample 15-Remission
63	Remission_16_pre-B_t(9;22)	Sample 16-Remission
64	Remission_17_T-ALL_T-ALL	Sample 17-Remission
65	Remission_18_T-ALL_T-ALL	Sample 18-Remission
66	Remission_19_T-ALL_T-ALL	Sample 19-Remission
67	Remission_20_T-ALL_T-ALL	Sample 20-Remission
68	Non-leukemic_1	Non-leukemic Control 1
69	Non-leukemic_2	Non-leukemic Control 2
70	Non-leukemic_3	Non-leukemic Control 3
71	Non-leukemic_4	Non-leukemic Control 4
72	Non-leukemic_5	Non-leukemic Control 5
73	Non-leukemic_6	Non-leukemic Control 6
74	Non-leukemic_7	Non-leukemic Control 7
75	Non-leukemic_8	Non-leukemic Control 8
76	Non-leukemic_9	Non-leukemic Control 9
77	Non-leukemic_10	Non-leukemic Control 10
78	Non-leukemic_11	Non-leukemic Control 11
79	Non-leukemic_12	Non-leukemic Control 12
80	Non-leukemic_13	Non-leukemic Control 13

## Sheet: Data 1320 CpG sites
Supporting Information
Table S1: Data across 1320 CpG sites for all samples included in the study
Probe_ID	Genome_Build_Version	Chr	CpG_Coordinate	Source	RefSeq	CpG_Island	TSS_Coordinate	Gene_Strand	Symbol	Synonym	Accession	Annotation	Wilcoxon Rank-Sum P-value	BH-corrected P-value	Median_ALL	Median_Remission	ALL_01_pre-B_11q23	ALL_02_pre-B_amp(21)	ALL_03_pre-B_amp(21)	ALL_04_pre-B_high hyperploidy	ALL_05_pre-B_high hyperploidy	ALL_06_pre-B_high hyperploidy	ALL_07_pre-B_high hyperploidy	ALL_08_pre-B_high hyperploidy	ALL_09_pre-B_high hyperploidy	ALL_10_pre-B_high hyperploidy	ALL_11_pre-B_no result	ALL_12_pre-B_no result	ALL_13_pre-B_normal finding	ALL_14_pre-B_t(12;21)	ALL_15_pre-B_t(12;21)	ALL_16_pre-B_t(9;22)	ALL_17_T-ALL_T-ALL	ALL_18_T-ALL_T-ALL	ALL_19_T-ALL_T-ALL	ALL_20_T-ALL_T-ALL	Remission_01_pre-B_11q23	Remission_02_pre-B_amp(21)	Remission_03_pre-B_amp(21)	Remission_04_pre-B_high hyperploidy	Remission_05_pre-B_high hyperploidy_day29	Remission_05_pre-B_high hyperploidy_day50	Remission_05_pre-B_high hyperploidy_day106	Remission_06_pre-B_high hyperploidy_day29	Remission_06_pre-B_high hyperploidy_day50	Remission_06_pre-B_high hyperploidy_day106	Remission_07_pre-B_high hyperploidy	Remission_08_pre-B_high hyperploidy_day29	Remission_08_pre-B_high hyperploidy_day50
cg00011317	36	19	11266571	NCBI	36.1	FALSE	11267824	+	TSPAN16	TM-8; TM4-B; TM4SF16	NM_012466.2	tetraspanin TM4-B; go_component: integral to membrane; go_component: integral to membrane	0.311794	0.48534	0.886488	0.869022	0.885993	0.913271	0.908796	0.84953	0.907642	0.886983	0.874313	0.864658	0.789607	0.90696	0.7756	0.869715	0.906357	0.860797	0.914625	0.890996	0.898027	0.87137	0.929281	0.877974	0.890034	0.901091	0.857548	0.908953	0.839209	0.890229	0.877519	0.892364	0.84905	0.844173	0.80039	0.846224	0.889262
cg00117961	36	11	125257874	NCBI	36.1	FALSE	125258719	+	HYLS1	FLJ32915	NM_145014.1	synonym: FLJ32915	0.0399895	0.115506	0.87114	0.848243	0.836471	0.871998	0.848526	0.885186	0.857977	0.90386	0.88718	0.583466	0.890173	0.874371	0.806563	0.861272	0.835782	0.844667	0.873833	0.887543	0.864053	0.924543	0.870282	0.899509	0.842046	0.893133	0.863451	0.863435	0.81562	0.820833	0.839991	0.89139	0.838438	0.833202	0.874258	0.874815	0.887985
cg00121349	36	3	52802048	NCBI	36.1	FALSE	52803854	+	ITIH3	H3P	NM_002217.2	Inter-alpha (globulin) inhibitor; H3 polypeptide; pre-alpha (globulin) inhibitor; H3 polypeptide; inter-alpha-trypsin inhibitor heavy chain H3; go_component: extracellular region; go_function: serine-type endopeptidase inhibitor activity; go_process: hyaluronan metabolism	0.0106888	0.0456608	0.31296	0.625678	0.814931	0.460229	0.0855213	0.462188	0.0445057	0.643354	0.332791	0.200171	0.517708	0.253151	0.183963	0.293129	0.196109	0.151747	0.143064	0.0838963	0.695944	0.657335	0.689232	0.63797	0.47563	0.557294	0.388775	0.659828	0.711692	0.573371	0.698887	0.679789	0.465497	0.531289	0.648247	0.711237	0.592412
cg00130869	36	17	37247631	NCBI	36.1	FALSE	37245973	-	NT5C3L	MGC20781; MGC21375	NM_052935.2	synonyms: MGC20781; MGC21375	0.498009	0.664683	0.878192	0.850347	0.899026	0.885536	0.909733	0.76372	0.90273	0.858415	0.909865	0.878514	0.857278	0.713557	0.716994	0.900922	0.78916	0.905858	0.894942	0.86241	0.907671	0.870407	0.87787	0.812993	0.849137	0.888431	0.855369	0.901957	0.858197	0.874016	0.847551	0.854181	0.863729	0.822073	0.848233	0.825305	0.91394
cg00152515	36	1	64012028	NCBI	36.1	TRUE	64012302	+	ROR1	NTRKR1; MGC99659; dJ537F10.1	NM_005012.1	neurotrophic tyrosine kinase receptor-related 1; go_component: cytoplasm; go_component: plasma membrane; go_component: plasma membrane; go_component: integral to plasma membrane; go_function: ATP binding; go_function: kinase activity; go_function: receptor activity; go_function: nucleotide binding; go_function: transferase activity; go_function: transmembrane receptor protein tyrosine kinase acti…	0.00729561	0.0347661	0.0652231	0.0469552	0.155171	0.0460821	0.0273013	0.158385	0.0499583	0.0468016	0.172518	0.215003	0.0580759	0.159155	0.116726	0.030809	0.104313	0.0466052	0.0428825	0.0723702	0.58904	0.039548	0.143309	0.0379444	0.049398	0.0408607	0.0511443	0.0373465	0.0480921	0.0492521	0.0531582	0.0492457	0.0483136	0.0304248	0.0512338	0.0436432	0.0385295
cg00155795	36	20	10602022	NCBI	36.1	TRUE	10602590	-	JAG1	AGS; AHD; AWS; HJ1; CD339; JAGL1; MGC104644	NM_000214.1	jagged1 (Alagille syndrome); go_component: membrane; go_component: extracellular region; go_component: integral to plasma membrane; go_function: Notch binding; go_function: calcium ion binding; go_function: calcium ion binding; go_function: growth factor activity; go_function: structural molecule activity; go_process: development; go_process: hemopoiesis; go_process: angiogenesis; go_process: cel…	0.0327682	0.0996638	0.0340658	0.0296026	0.0430461	0.0467948	0.0271723	0.0323957	0.0444152	0.0365083	0.105315	0.0285593	0.0327984	0.0413947	0.0267921	0.0353333	0.0249633	0.0296002	0.0265855	0.0472313	0.0307463	0.0230363	0.0583878	0.0513986	0.0332227	0.0297969	0.0288958	0.0301704	0.029714	0.0287776	0.0292755	0.025638	0.0325286	0.0245907	0.0315112	0.0303127	0.0261141
cg00173435	36	12	105220655	NCBI	36.1	TRUE	105220711	+	TCP11L2	MGC40368	NM_152772.1	synonym: MGC40368	0.647655	0.78288	0.0278604	0.027975	0.0346753	0.0214267	0.027772	0.0301077	0.0329843	0.0290385	0.032773	0.0321496	0.0340108	0.0311475	0.0213576	0.0305289	0.0221074	0.0279488	0.0247978	0.0223695	0.0263796	0.0275123	0.0271582	0.0266544	0.0276469	0.0257168	0.0279689	0.0268047	0.0307491	0.0286331	0.0279811	0.029678	0.0299786	0.0234795	0.0381218	0.0274062	0.0262256
cg00180354	36	1	39098802	NCBI	36.1	FALSE	39097927	-	RRAGC	GTR2; RAGC; FLJ13311	NM_022157.2	Rag C protein; go_component: nucleus; go_component: cytoplasm; go_component: heterotrimeric G-protein complex; go_function: GDP binding; go_function: GTPase activity; go_function: protein binding; go_function: magnesium ion binding; go_function: protein heterodimerization activity; go_process: apoptosis; go_process: cell growth; go_process: RNA splicing; go_process: transcription; go_process: sma…	0.0120792	0.0496716	0.0461987	0.0249955	0.0206562	0.1183	0.0198575	0.0467979	0.160266	0.134963	0.0256059	0.0200977	0.0455995	0.0961031	0.01946	0.0645527	0.0353743	0.0759625	0.0161734	0.10694	0.0204451	0.0453159	0.0792174	0.052567	0.0278883	0.0343643	0.0254079	0.0519237	0.0315093	0.0290924	0.0201975	0.0364559	0.0297597	0.0180094	0.0234304	0.0519396	0.0185515
cg00188472	36	8	124262117	NCBI	36.1	FALSE	124263933	+	FAM83A	BJ-TSA-9; MGC14128	NM_032899.4	isoform a is encoded by transcript variant 1	0.00120926	0.00991442	0.579684	0.66885	0.754449	0.506722	0.201191	0.259153	0.678876	0.574349	0.626145	0.600888	0.276116	0.797157	0.486511	0.70471	0.512607	0.600731	0.544513	0.587895	0.585019	0.406465	0.676684	0.494895	0.584885	0.727104	0.605948	0.717495	0.747994	0.633952	0.694356	0.666072	0.66841	0.687019	0.664826	0.796323	0.772968
cg00197923	36	15	23661940	NCBI	36.1	FALSE	23659963	-	ATP10A	ATPVA; ATPVC; ATP10C; KIAA0566	NM_024490.2	ATPase; Class V; type 10C; ATPase type IV; phospholipid transporting (P-type); aminophospholipid translocase VA; phospholipid-transporting ATPase VA; go_component: membrane; go_component: integral to membrane; go_function: ATP binding; go_function: ATPase activity; go_function: hydrolase activity; go_function: nucleotide binding; go_function: magnesium ion binding; go_function: phospholipid-trans…	0.245487	0.412269	0.912998	0.887676	0.760382	0.929794	0.926506	0.928409	0.918462	0.926287	0.926504	0.918832	0.909416	0.91248	0.831133	0.916896	0.904049	0.881269	0.854888	0.922428	0.899406	0.913515	0.865648	0.795833	0.881237	0.901943	0.899679	0.899302	0.857162	0.904999	0.885642	0.885584	0.891559	0.868799	0.8648	0.891003	0.923443
cg00286905	36	19	8179876	NCBI	36.1	TRUE	8180257	+	LASS4	Trh1; FLJ12089	NM_024552.1	go_component: nucleus; go_component: integral to membrane; go_function: transcription factor activity; go_process: regulation of transcription; DNA-dependent	0.113987	0.242291	0.0280444	0.0247857	0.0313024	0.0270441	0.029916	0.0272174	0.0359486	0.0299765	0.0374731	0.033361	0.0288715	0.0266679	0.0239972	0.0296572	0.0232532	0.0254781	0.0225922	0.0213536	0.0254734	0.0249137	0.0611149	0.852227	0.0298967	0.0245071	0.0241797	0.0250297	0.0265167	0.0259874	0.0245416	0.0286041	0.0272255	0.0224517	0.0544388	0.0282054	0.02667
cg00292851	36	21	43173081	NCBI	36.1	TRUE	43172747	-	WDR4	TRM82	NM_018669.4	WD repeat-containing protein 4; go_component: cellular component unknown; go_function: molecular function unknown; go_process: tRNA processing	0.595819	0.744774	0.0311612	0.0363986	0.0325886	0.0261066	0.0860151	0.0315627	0.0325949	0.0307597	0.0285297	0.025288	0.108113	0.032377	0.024241	0.0337227	0.0253055	0.0457968	0.0247058	0.0251865	0.0618249	0.0288443	0.138795	0.0289921	0.0327517	0.0355728	0.0372244	0.0310138	0.034034	0.0491267	0.0514285	0.0343975	0.0486519	0.0262715	0.0352096	0.0289186	0.0287639
cg00319915	36	1	61979023	NCBI	36.1	FALSE	61980737	+	INADL	Cipp; PATJ	NM_005799.2	isoform 3 is encoded by transcript variant 3; protein associated to tight junctions; PDZ domain protein (Drosophila inaD-like); PALS1-associated tight junction protein; inactivation no after-potential D-like protein; channel-interacting PDZ domain protein; go_component: membrane; go_component: tight junction; go_function: protein binding	0.0106888	0.0456608	0.774374	0.679494	0.854385	0.832967	0.69947	0.752033	0.65702	0.731061	0.68804	0.795359	0.778356	0.8285	0.770392	0.679687	0.273562	0.828463	0.821462	0.561718	0.767403	0.790881	0.791806	0.83739	0.674091	0.724904	0.639501	0.701796	0.581382	0.663086	0.677105	0.531957	0.66297	0.681882	0.760948	0.652098	0.655727
cg00338619	36	5	68665907	NCBI	36.1	FALSE	68664299	-	KENAE	NA	NM_176816.2	NA	0.230513	0.392615	0.941284	0.939864	0.929148	0.950261	0.951952	0.946845	0.951295	0.940038	0.94169	0.949266	0.947077	0.940879	0.902791	0.937414	0.930264	0.938004	0.939273	0.929832	0.951974	0.943548	0.948377	0.938987	0.940661	0.946427	0.94138	0.915774	0.932498	0.938787	0.939402	0.938112	0.928571	0.926224	0.949112	0.9424	0.955429
cg00377497	36	8	27223027	NCBI	36.1	FALSE	27224916	+	PTK2B	PKB; PTK; CAKB; FAK2; PYK2; CADTK; FADK2; RAFTK	NM_004103.3	isoform a is encoded by transcript variant 2; protein tyrosine kinase 2 beta; protein kinase B; cell adhesion kinase beta; CAK beta; related adhesion focal tyrosine kinase; calcium-dependent tyrosine kinase; focal adhesion kinase 2; proline-rich tyrosine kinase 2; go_component: cytoskeleton; go_component: cytoplasm; go_function: ATP binding; go_function: nucleotide binding; go_function: protein b…	1.90735e-06	0.0001481	0.826219	0.555986	0.307288	0.73941	0.752142	0.866013	0.832881	0.877782	0.871384	0.786775	0.846554	0.721063	0.872188	0.819558	0.79774	0.866409	0.912388	0.774841	0.854402	0.802803	0.720607	0.89355	0.132387	0.458454	0.317503	0.409464	0.719092	0.541766	0.589281	0.60444	0.343635	0.456969	0.569128	0.722881	0.473531
cg00377772	36	18	41557786	NCBI	36.1	FALSE	41558155	+	SLC14A1	JK; UT1; UTE; HUT11; RACH1; UT-B1; HsT1341	NM_015865.1	blood group Kidd urea transporter; urea transporter JK glycoprotein; urea transporter-B1; kidd (JK) blood group/urea transporter-B1; go_component: plasma membrane; go_component: integral to membrane; go_component: integral to plasma membrane; go_function: urea transporter activity; go_function: urea transporter activity; go_process: transport; go_process: urea transport; go_process: urea transport	3.8147e-06	0.000193669	0.672474	0.468816	0.710449	0.566791	0.727128	0.806977	0.744036	0.66557	0.654102	0.572603	0.567994	0.639216	0.456206	0.738871	0.679377	0.568883	0.811617	0.750731	0.640728	0.698546	0.501319	0.726761	0.605914	0.593132	0.649783	0.472365	0.254625	0.58066	0.468897	0.449678	0.536604	0.562178	0.310232	0.249321	0.420883
cg00388208	36	6	31742713	NCBI	36.1	FALSE	31741142	-	BAT4	G5; D6S54E	NM_033177.2	HLA-B associated transcript-4; go_component: intracellular; go_function: nucleic acid binding	0.0153122	0.0574207	0.568676	0.687786	0.720831	0.713747	0.0474651	0.674187	0.419657	0.787308	0.0371331	0.502004	0.370712	0.840926	0.482256	0.296875	0.111502	0.206267	0.664525	0.785225	0.667468	0.607511	0.529841	0.809034	0.727645	0.825919	0.688873	0.743954	0.527907	0.663829	0.675538	0.627631	0.66501	0.608718	0.655729	0.518195	0.635139
cg00388838	36	1	110086486	NCBI	36.1	FALSE	110084563	-	GSTM3	GST5; GSTB; GTM3; GSTM3-3; MGC3310; MGC3704	NM_000849.3	glutathione S-transferase; Mu-3; brain GST; glutathione S-alkyltransferase M3; glutathione S-aryltransferase M3; S-(hydroxyalkyl)glutathione lyase M3; glutathione S-aralkyltransferase M3; GST class-mu 3; go_function: transferase activity; go_function: glutathione transferase activity; go_function: glutathione transferase activity; go_process: metabolism; go_process: establishment of blood-nerve b…	0.927279	0.964545	0.849707	0.866692	0.813412	0.889081	0.879811	0.804285	0.853671	0.88815	0.849499	0.713034	0.836848	0.886599	0.853735	0.812633	0.809165	0.847437	0.849915	0.822353	0.822905	0.920181	0.85616	0.867572	0.867908	0.826061	0.871998	0.875377	0.869068	0.864584	0.852971	0.889421	0.844055	0.843036	0.785988	0.902192	0.858929
cg00393798	36	11	8572270	NCBI	36.1	TRUE	8572079	-	STK33	NA	NM_030906.2	go_function: ATP binding; go_function: nucleotide binding; go_function: transferase activity; go_function: protein-tyrosine kinase activity; go_function: protein serine/threonine kinase activity; go_process: protein amino acid phosphorylation	0.0973072	0.217704	0.0408085	0.0379646	0.515719	0.0274103	0.0263992	0.0919032	0.0381058	0.0418485	0.0399048	0.0417122	0.0371273	0.0376578	0.0273268	0.212349	0.419741	0.0474796	0.0262885	0.027932	0.072235	0.158385	0.0321791	0.0562236	0.03063	0.0331005	0.0443335	0.0337339	0.040147	0.0607073	0.0396448	0.036056	0.0636746	0.0325165	0.0388563	0.0320539	0.0395581
cg00398500	36	4	9650874	NCBI	36.1	FALSE	9650970	-	SLC2A9	GLUT9; GLUTX	NM_020041.2	isoform 1 is encoded by transcript variant 1; human glucose transporter-like protein-9; go_component: membrane; go_component: integral to membrane; go_component: integral to membrane; go_function: transporter activity; go_function: sugar porter activity; go_function: sugar porter activity; go_process: glucose transport; go_process: carbohydrate transport	0.277355	0.447566	0.865492	0.846466	0.836145	0.879592	0.830569	0.869064	0.881328	0.862859	0.544771	0.899124	0.832081	0.906142	0.820003	0.77747	0.839988	0.885088	0.868126	0.875983	0.87392	0.840347	0.806085	0.878925	0.847357	0.855328	0.8407	0.849801	0.811384	0.861372	0.847461	0.858016	0.83102	0.833932	0.86166	0.655744	0.830804
cg00405547	36	19	54068033	NCBI	36.1	FALSE	54067490	+	PPP1R15A	GADD34	NM_014330.2	growth arrest and DNA-damage-inducible 34; go_process: apoptosis; go_process: cell cycle arrest; go_process: response to DNA damage stimulus	0.840822	0.914992	0.02821	0.0313148	0.12108	0.0220033	0.025873	0.0282012	0.0282188	0.0288889	0.161276	0.0293738	0.0289874	0.0277238	0.0287671	0.0276741	0.0304332	0.0425869	0.0220576	0.0211981	0.0378208	0.0231578	0.0239484	0.026868	0.0311703	0.0269954	0.0314593	0.0241653	0.0242495	0.0258414	0.031537	0.0365762	0.0441411	0.0218149	0.0454545	0.0278473	0.0673295
cg00406064	36	16	85146661	NCBI	36.1	TRUE	85146317	-	FLJ12998	FLJ13893	NM_022764.1	go_function: catalytic activity; go_function: nucleic acid binding; go_process: metabolism	0.956329	0.980089	0.0312196	0.031655	0.0310281	0.0263074	0.0476753	0.0343372	0.0370222	0.035132	0.0401624	0.0386833	0.0382058	0.0314111	0.0270173	0.0340285	0.0274309	0.0339901	0.0254581	0.0255387	0.0263812	0.0264354	0.0262856	0.0277827	0.0351493	0.0323355	0.0297018	0.0352674	0.0318866	0.0319633	0.031559	0.0310675	0.0405908	0.0262681	0.0291201	0.0304913	0.0271128
cg00427604	36	16	54100252	NCBI	36.1	FALSE	54100455	+	AYTL1	FLJ20481; DKFZp686H22112	NM_017839.3	go_function: calcium ion binding; go_function: acyltransferase activity; go_process: metabolism	0.294252	0.464054	0.876142	0.84561	0.873517	0.91341	0.921738	0.907815	0.781038	0.911029	0.878766	0.8609	0.885715	0.871519	0.723891	0.64142	0.85378	0.828485	0.899539	0.882172	0.860119	0.920595	0.8474	0.924851	0.839506	0.84282	0.849218	0.843191	0.816406	0.886536	0.856191	0.882129	0.871332	0.776116	0.884437	0.857567	0.887559
cg00480799	36	6	37335264	NCBI	36.1	FALSE	37333350	-	C6orf128	dJ355M6.2	NM_145316.2	go_component: integral to membrane	0.0758514	0.182375	0.026111	0.0498249	0.031771	0.0229715	0.0182582	0.0340915	0.0224523	0.0880501	0.0224723	0.0225581	0.0877222	0.0256244	0.0275346	0.059868	0.0238057	0.0658887	0.0210206	0.0181384	0.0557278	0.0181932	0.0265976	0.323035	0.0385716	0.0253956	0.0276565	0.0732756	0.0772031	0.053899	0.0802876	0.0938833	0.0604873	0.0408442	0.0942194	0.0430974	0.0844894
cg00482432	36	5	23987040	NCBI	36.1	TRUE	23987430	+	ENSG00000177797	NA	NA	NA	0.00830841	0.0383465	0.611228	0.586488	0.613192	0.636578	0.611954	0.648246	0.606295	0.612493	0.640692	0.575521	0.622372	0.582017	0.43033	0.589783	0.575578	0.610624	0.611831	0.505837	0.615335	0.644989	0.593636	0.559025	0.58952	0.626034	0.594219	0.633808	0.549377	0.613802	0.572626	0.610247	0.591835	0.442941	0.583647	0.493984	0.55646
cg00482562	36	5	56241561	NCBI	36.1	TRUE	56240857	+	MGC33648	NA	NM_153706.2	NA	0.0695801	0.172642	0.0297417	0.0541288	0.0297534	0.128058	0.0422681	0.0287727	0.0279558	0.0322813	0.0297299	0.0567916	0.030347	0.028181	0.0221107	0.0974692	0.0238383	0.0747672	0.0650919	0.0633542	0.0283312	0.0224903	0.0271866	0.0230478	0.0363983	0.0750581	0.0431269	0.0592993	0.0905342	0.0473971	0.0678677	0.0606849	0.0771375	0.0479605	0.0828164	0.0328354	0.0280259
cg00508334	36	7	23476963	NCBI	36.1	TRUE	23476520	-	IGF2BP3	KOC1; IMP-3; VICKZ3; DKFZp686F1078	NM_006547.2	KH domain containing protein overexpressed in cancer; IGF-II mRNA-binding protein 3; go_component: cytoplasm; go_function: RNA binding; go_function: nucleotide binding; go_function: nucleic acid binding; go_process: morphogenesis; go_process: RNA processing; go_process: protein biosynthesis	0.294252	0.464054	0.0220561	0.0233546	0.022011	0.0241879	0.0227859	0.0231953	0.0278613	0.0283004	0.0239645	0.019653	0.0221011	0.0270406	0.0262825	0.0214999	0.0186047	0.0219456	0.0187552	0.0222184	0.0202642	0.0179107	0.0217305	0.0178873	0.0244975	0.023564	0.0208868	0.0253495	0.0282214	0.0297659	0.0251201	0.0227759	0.0267727	0.0223568	0.0221877	0.0221764	0.0219397
cg00510120	36	2	201462636	NCBI	36.1	FALSE	201462244	-	PPIL3	NA	NM_032472.3	isoform PPIL3a is encoded by transcript variant PPIL3a; cyclophilin-like protein 3; peptidylprolyl cis-trans isomerase-like protein 3; PPIase-like protein 3; go_function: isomerase activity; go_function: peptidyl-prolyl cis-trans isomerase activity; go_process: protein folding	0.20245	0.362105	0.0485679	0.0487253	0.0486813	0.0320699	0.0406372	0.0546164	0.0611443	0.0484544	0.0495366	0.051339	0.0510192	0.0497302	0.0400794	0.0482454	0.049918	0.0499973	0.0409011	0.0565202	0.0471385	0.0412811	0.0356757	0.0365219	0.0504285	0.0465892	0.045883	0.04759	0.0584885	0.0411586	0.0482165	0.043583	0.0504995	0.0447675	0.0533164	0.0452126	0.0386437
cg00511096	36	9	115957003	NCBI	36.1	TRUE	115958052	+	COL27A1	FLJ11895; KIAA1870; MGC11337; RP11-82I1.1	NM_032888.2	go_component: collagen; go_component: cytoplasm; go_function: extracellular matrix structural constituent; go_process: cell adhesion; go_process: phosphate transport	0.956329	0.980089	0.0241981	0.0299657	0.0211976	0.0187603	0.100002	0.024665	0.146004	0.0237313	0.025168	0.0545203	0.0188038	0.0207103	0.0142275	0.020869	0.0397224	0.0231932	0.0154712	0.015917	0.281922	0.0777261	0.0968148	0.188073	0.0223631	0.0356827	0.0299941	0.0322228	0.0348956	0.0283883	0.0209425	0.0466523	0.0444467	0.0338483	0.0270381	0.037157	0.0692921
cg00527986	36	20	36364411	NCBI	36.1	FALSE	36365999	+	BPI	NA	NM_001725.1	bK2308N23.1 (bactericidal/permeability-increasing protein); go_component: membrane; go_component: integral to plasma membrane; go_function: lipid binding; go_function: Gram-negative bacterial binding; go_process: immune response; go_process: defense response to bacteria	0.0266418	0.0870476	0.089027	0.370184	0.0271527	0.184384	0.477937	0.043513	0.0247067	0.084833	0.473946	0.0286816	0.0256351	0.0256588	0.117181	0.821045	0.0190431	0.253058	0.0218117	0.120662	0.769901	0.0573136	0.392742	0.093221	0.331389	0.59057	0.321769	0.37502	0.256967	0.285406	0.37066	0.397539	0.375943	0.401452	0.209824	0.333398	0.193939
cg00546992	36	12	108061917	NCBI	36.1	FALSE	108061594	+	ACACB	ACC2; ACCB; HACC275	NM_001093.2	acetyl-CoA carboxylase 2; go_function: ATP binding; go_function: biotin binding; go_function: ligase activity; go_function: nucleotide binding; go_function: biotin carboxylase activity; go_function: acetyl-CoA carboxylase activity; go_process: metabolism; go_process: fatty acid biosynthesis	0.647655	0.78288	0.479379	0.439418	0.724515	0.476769	0.336229	0.481989	0.216478	0.805635	0.548617	0.651271	0.659242	0.544192	0.434887	0.703413	0.299437	0.483526	0.375692	0.243682	0.494569	0.209757	0.420989	0.346052	0.437759	0.385684	0.553353	0.471815	0.542403	0.483089	0.43805	0.423697	0.536743	0.458605	0.563667	0.484223	0.373894
cg00548595	36	6	30988266	NCBI	36.1	FALSE	30989961	+	VARS2	VARS2L; MGC138259	NM_020442.3	Em:AB023048.4; go_component: nucleus; go_function: ATP binding; go_function: valine-tRNA ligase activity; go_function: transcription factor activity; go_process: DNA repair; go_process: valyl-tRNA aminoacylation; go_process: regulation of transcription; DNA-dependent	0.521673	0.685183	0.598401	0.57497	0.705797	0.626675	0.510237	0.732002	0.639403	0.539659	0.35612	0.488437	0.598326	0.733452	0.465849	0.506162	0.527872	0.605595	0.135756	0.685096	0.598475	0.833404	0.712547	0.351633	0.537143	0.696318	0.571405	0.590707	0.552495	0.741312	0.464735	0.348876	0.560275	0.642055	0.578535	0.710603	0.370778
cg00595965	36	12	105219917	NCBI	36.1	TRUE	105220711	+	TCP11L2	MGC40368	NM_152772.1	synonym: MGC40368	0.474905	0.64229	0.0278587	0.0302879	0.0256351	0.0280653	0.0238682	0.0297329	0.0366747	0.0319531	0.030314	0.0360521	0.0336078	0.0319562	0.0241889	0.0301087	0.0250295	0.0321402	0.0275068	0.022579	0.0261914	0.0242783	0.0276521	0.0244597	0.0318491	0.0282061	0.0309723	0.0297779	0.0311601	0.0422498	0.029565	0.0295417	0.0298843	0.0246722	0.029888	0.0264678	0.0273769
cg00599363	36	2	201462372	NCBI	36.1	TRUE	201462244	-	PPIL3	NA	NM_032472.3	isoform PPIL3a is encoded by transcript variant PPIL3a; cyclophilin-like protein 3; peptidylprolyl cis-trans isomerase-like protein 3; PPIase-like protein 3; go_function: isomerase activity; go_function: peptidyl-prolyl cis-trans isomerase activity; go_process: protein folding	0.311794	0.48534	0.0219385	0.0217667	0.0220977	0.0195117	0.0172372	0.0203499	0.0239947	0.0224738	0.0245655	0.0242659	0.0234439	0.0217794	0.0175061	0.0191346	0.0162387	0.0329247	0.0177327	0.0279522	0.0187997	0.0348155	0.0334939	0.016681	0.0274747	0.0196876	0.024758	0.0209917	0.027601	0.0402217	0.0206355	0.0205228	0.0239833	0.017601	0.0218182	0.0182256	0.0191518
cg00627249	36	8	70909409	NCBI	36.1	TRUE	70909762	-	SLCO5A1	OATP-J; OATP5A1; OATPRP4; SLC21A15	NM_030958.1	solute carrier family 21 (organic anion transporter); member 15; go_component: membrane; go_component: integral to membrane; go_function: transporter activity; go_process: transport	0.000850677	0.0077441	0.0985913	0.0551971	0.776559	0.209693	0.136724	0.0942531	0.163097	0.0415425	0.186008	0.122065	0.0760945	0.102786	0.0287084	0.0876989	0.097607	0.0995755	0.0273207	0.0682238	0.517435	0.0363816	0.0943477	0.389349	0.036822	0.12145	0.0506505	0.0429276	0.0890896	0.0685259	0.055093	0.0685126	0.0874798	0.0345792	0.0446402	0.0419185	0.0270071
cg00632544	36	4	9651441	NCBI	36.1	FALSE	9650970	-	SLC2A9	GLUT9; GLUTX	NM_020041.2	isoform 1 is encoded by transcript variant 1; human glucose transporter-like protein-9; go_component: membrane; go_component: integral to membrane; go_component: integral to membrane; go_function: transporter activity; go_function: sugar porter activity; go_function: sugar porter activity; go_process: glucose transport; go_process: carbohydrate transport	0.216167	0.373483	0.817254	0.792851	0.90376	0.660895	0.825262	0.858968	0.809247	0.782746	0.892164	0.910635	0.77635	0.471144	0.637675	0.82719	0.862903	0.796632	0.913617	0.759939	0.844064	0.747529	0.905157	0.807312	0.824224	0.861686	0.804086	0.885298	0.741248	0.832702	0.782365	0.726139	0.757803	0.752749	0.728261	0.762411	0.894347
cg00647741	36	19	63385262	NCBI	36.1	FALSE	63386208	+	ZNF274	ZF2; HFB101; DKFZp686K08243	NM_016324.2	isoform b is encoded by transcript variant ZNF274b; KRAB zinc finger protein HFB101; zinc finger protein zfp2; go_component: nucleolus; go_function: zinc ion binding; go_function: metal ion binding; go_function: transcription factor activity; go_function: transcription corepressor activity; go_process: transcription; go_process: regulation of transcription; DNA-dependent	0.00943565	0.0419362	0.120043	0.195684	0.133124	0.273866	0.0270312	0.176032	0.0388041	0.119576	0.0456218	0.0767137	0.0691781	0.688298	0.136575	0.333418	0.10422	0.0874701	0.144162	0.0873188	0.0316516	0.145103	0.195308	0.12051	0.168191	0.351878	0.158747	0.391542	0.124023	0.202975	0.161557	0.119862	0.199473	0.144271	0.262705	0.13615	0.124692
cg00655391	36	1	43944774	NCBI	36.1	FALSE	43945805	+	ST3GAL3	ST3N; SIAT6; ST3GALII; ST3GalIII; ST3Gal III	NM_006279.2	isoform j is encoded by transcript variant 10; Gal beta-1;3(4)GlcNAc alpha-2;3 sialyltransferase; CMP-N-acetylneuraminate-beta-1;4-galactoside alpha-2;3-sialyltransferase; alpha-2;3-sialyltransferase II; alpha 2;3-sialyltransferase III; sialyltransferase 6 (N-acetyllacosaminide alpha 2;3-sialyltransferase); go_component: membrane; go_component: Golgi stack; go_component: integral to membrane; go_…	0.000707626	0.00697065	0.381675	0.66141	0.591109	0.387516	0.312383	0.180494	0.433909	0.375834	0.714326	0.0403339	0.589344	0.280146	0.79671	0.0391778	0.131655	0.580662	0.292817	0.0342202	0.818878	0.308868	0.720194	0.638568	0.663474	0.61292	0.644205	0.753317	0.685421	0.672351	0.697696	0.622899	0.608811	0.575187	0.726018	0.692643	0.784613
cg00675133	36	3	48729902	NCBI	36.1	TRUE	48729710	-	IP6K2	PiUS; IP6K2	NM_001005909.1	isoform a is encoded by transcript variant 2; inositol hexakisphosphate kinase 2; insP6 kinase 2; Pi uptake stimulator; ATP:1D-myo-inositol-hexakisphosphate phosphotransferase; go_component: nucleus; go_function: transferase activity; go_function: polyphosphate kinase activity; go_function: inositol trisphosphate 3-kinase activity; go_function: inositol hexakisphosphate kinase activity	0.388376	0.562741	0.0890057	0.109305	0.0464706	0.0327983	0.301234	0.0989843	0.0453524	0.116601	0.051623	0.139657	0.032728	0.10585	0.0283672	0.0333945	0.175268	0.205217	0.421372	0.079027	0.0735378	0.0672923	0.113123	0.231905	0.0756415	0.128485	0.0917215	0.133914	0.14386	0.120343	0.151152	0.0372232	0.107573	0.0751547	0.279501	0.115176	0.0328359
cg00679167	36	15	70765350	NCBI	36.1	TRUE	70765588	+	BBS4	NA	NM_033028.2	go_function: binding	0.545876	0.702981	0.118426	0.144808	0.0476432	0.196576	0.280174	0.176023	0.138874	0.0517857	0.211646	0.0688841	0.0667462	0.0343168	0.160168	0.0336426	0.0673796	0.195594	0.0472952	0.128671	0.113695	0.0732595	0.123157	0.365574	0.135687	0.160412	0.144981	0.057678	0.181579	0.179906	0.19236	0.22576	0.0981632	0.0983773	0.307791	0.124127	0.0561928
cg00705295	36	19	2769678	NCBI	36.1	TRUE	2770917	+	ZNF554	FLJ34817	NM_152303.1	go_component: nucleus; go_function: zinc ion binding; go_function: nucleic acid binding; go_process: regulation of transcription; DNA-dependent	0.956329	0.980089	0.348171	0.420467	0.862614	0.434664	0.316209	0.246194	0.181117	0.55487	0.0318907	0.145709	0.131321	0.0482391	0.168604	0.793459	0.380133	0.643634	0.266903	0.138939	0.859576	0.784498	0.647274	0.927766	0.230248	0.310044	0.300444	0.405575	0.563143	0.487827	0.594569	0.392433	0.295713	0.526695	0.387546	0.620162	0.34272
cg00707339	36	17	59817570	NCBI	36.1	FALSE	59817723	-	PECAM1	CD31; PECAM-1	NM_000442.2	adhesion molecule; PECAM-1; CD31/EndoCAM; go_component: plasma membrane; go_component: integral to membrane; go_component: intercellular junction; go_function: protein binding; go_process: cell motility; go_process: cell adhesion; go_process: cell recognition; go_process: signal transduction	0.20245	0.362105	0.0393736	0.04665	0.0290971	0.0224177	0.0232152	0.0352594	0.0259456	0.0595417	0.0291258	0.028224	0.09328	0.0260252	0.0350265	0.355445	0.212993	0.0953009	0.0241987	0.0434878	0.821223	0.586068	0.192751	0.556755	0.0265228	0.0224197	0.0460329	0.04537	0.0596576	0.065008	0.0530865	0.0296428	0.0684223	0.079654	0.0289939	0.0918435	0.0844765
cg00739201	36	14	74458071	NCBI	36.1	FALSE	74458630	-	RPS6KL1	MGC11287	NM_031464.2	go_function: ATP binding; go_function: nucleotide binding; go_function: transferase activity; go_function: protein kinase activity; go_function: structural constituent of ribosome; go_process: protein amino acid phosphorylation	0.105398	0.231876	0.83485	0.778866	0.901845	0.797408	0.488129	0.813371	0.884705	0.853623	0.895856	0.754363	0.841249	0.877982	0.844403	0.90821	0.881677	0.769537	0.799728	0.828451	0.655488	0.700725	0.877605	0.713086	0.757375	0.834104	0.77883	0.766794	0.780141	0.761005	0.727245	0.768762	0.792041	0.788967	0.722173	0.761345	0.799422
cg00750366	36	6	33152488	NCBI	36.1	FALSE	33151694	+	ENSG00000168383	NA	NA	NA	1	1	0.0326311	0.0758513	0.128657	0.0291112	0.0301888	0.0329147	0.0300012	0.0328	0.0648515	0.0304802	0.0318441	0.180417	0.0254031	0.0324622	0.047137	0.0311398	0.0280812	0.0258582	0.653664	0.624977	0.205094	0.228162	0.0443984	0.114797	0.068813	0.0323241	0.0600493	0.074627	0.0750148	0.0779493	0.0340475	0.0813786	0.164459	0.138426	0.0968916
cg00764632	36	1	153537835	NCBI	36.1	FALSE	153537849	-	PKLR	PK1; PKL; RPK	NM_000298.3	isoform 1 is encoded by transcript variant 1; pyruvate kinase; liver and RBC type; pyruvate kinase type L; pyruvate kinase; liver and blood cell; pyruvate kinase 1; pyruvate kinase isozyme R/L; R-type/L-type pyruvate kinase; red cell/liver pyruvate kinase; go_function: magnesium ion binding; go_function: pyruvate kinase activity; go_process: glycolysis	0.0637226	0.162069	0.58984	0.564044	0.882888	0.505653	0.589077	0.821889	0.392185	0.719315	0.697774	0.729888	0.456254	0.849916	0.283849	0.519151	0.593012	0.542664	0.652954	0.788759	0.480358	0.521779	0.590602	0.49757	0.592841	0.524787	0.635266	0.64872	0.302296	0.63574	0.552348	0.443791	0.504451	0.69123	0.349915	0.404199	0.587597
cg00808980	36	X	122821229	NCBI	36.1	TRUE	122821729	+	BIRC4	API3; ILP1; MIHA; XIAP	NM_001167.2	X-linked inhibitor of apoptosis; apoptosis inhibitor 3; go_component: cytosol; go_component: intracellular; go_function: zinc ion binding; go_function: metal ion binding; go_function: protein binding; go_function: caspase inhibitor activity; go_function: cysteine protease inhibitor activity; go_process: apoptosis; go_process: anti-apoptosis; go_process: anti-apoptosis	0.00101662	0.00877081	0.0444853	0.0798929	0.208223	0.0515745	0.364749	0.0404884	0.0308329	0.0312371	0.0426268	0.0434037	0.225085	0.12205	0.0965445	0.0332344	0.0330813	0.14461	0.0300189	0.0304836	0.429735	0.0645192	0.045567	0.0278081	0.267934	0.0755048	0.34429	0.0842809	0.0501848	0.0585535	0.0627772	0.0400107	0.0573884	0.0411572	0.0491058	0.043752	0.0357036
cg00821600	36	2	142605854	NCBI	36.1	FALSE	142605740	-	LRP1B	LRPDIT; LRP-DIT	NM_018557.1	low density lipoprotein receptor related protein-deleted in tumor; go_component: membrane; go_component: integral to membrane; go_function: receptor activity; go_function: calcium ion binding; go_function: low-density lipoprotein receptor activity; go_process: protein transport; go_process: receptor mediated endocytosis	0.044054	0.123726	0.645781	0.44778	0.507185	0.542211	0.769534	0.175312	0.709485	0.269361	0.74485	0.876429	0.625179	0.689973	0.666384	0.474147	0.692039	0.789731	0.131103	0.140561	0.846508	0.504155	0.48505	0.8213	0.390718	0.569042	0.56484	0.620697	0.598395	0.612316	0.521605	0.343003	0.263073	0.352391	0.493681	0.520716	0.441575
cg00847516	36	6	3698036	NCBI	36.1	FALSE	3696935	-	C6orf145	NA	NM_183373.2	NA	0.368277	0.546822	0.0337138	0.0320459	0.0358674	0.0315985	0.16822	0.0326202	0.0325233	0.0348074	0.0358328	0.0278786	0.0311071	0.0367578	0.0262783	0.0413934	0.0242723	0.0704487	0.126293	0.0418374	0.0284583	0.066519	0.0318799	0.0316056	0.036641	0.0285204	0.0345161	0.0319365	0.0376099	0.0663902	0.0321553	0.0296691	0.0348329	0.0262205	0.0288436	0.0436814	0.0300099
cg00876880	36	17	35827293	NCBI	36.1	TRUE	35827695	-	TOP2A	TOP2; TP2A	NM_001067.2	topoisomerase (DNA) II alpha (170kD); DNA topoisomerase II; 170 kD; go_component: chromosome; go_component: nucleus; go_function: ATP binding; go_function: nucleotide binding; go_function: DNA topoisomerase (ATP-hydrolyzing) activity; go_process: DNA repair; go_process: DNA replication; go_process: DNA topological change; go_process: DNA unwinding during replication; go_process: phosphoinositide-…	0.000585556	0.00618347	0.0509816	0.0907056	0.0422649	0.0467385	0.0339214	0.0750044	0.0563051	0.0372617	0.10172	0.0702296	0.0643298	0.0330531	0.0278837	0.0489658	0.0254789	0.0961301	0.10035	0.0359432	0.0452461	0.0676109	0.0529974	0.0943081	0.0862414	0.0393864	0.0707694	0.0925843	0.117776	0.0799626	0.0748116	0.123635	0.118958	0.0472026	0.0593732	0.0532221	0.0355995
cg00937664	36	19	54068145	NCBI	36.1	TRUE	54067490	+	PPP1R15A	GADD34	NM_014330.2	growth arrest and DNA-damage-inducible 34; go_process: apoptosis; go_process: cell cycle arrest; go_process: response to DNA damage stimulus	0.0484409	0.133491	0.0676614	0.0628424	0.0649754	0.0666468	0.0870613	0.0686759	0.0952624	0.0738683	0.0770315	0.103903	0.0883224	0.0653011	0.0389157	0.0456025	0.0529525	0.0645522	0.110314	0.0395489	0.0633547	0.112403	0.0605171	0.0731716	0.0622333	0.0678683	0.0758781	0.051864	0.0632018	0.0798882	0.0689205	0.077715	0.0621874	0.0389726	0.0645287	0.0570286	0.0505824
cg00951751	36	6	160131772	NCBI	36.1	TRUE	160131488	+	MRPL18	HSPC071; MRP-L18	NM_014161.2	go_component: ribosome; go_component: mitochondrion; go_function: structural constituent of ribosome; go_process: protein biosynthesis	0.132727	0.271206	0.0254331	0.02706	0.0259415	0.0248184	0.0225568	0.0271317	0.025762	0.0295494	0.0963813	0.0253841	0.025482	0.0299272	0.018795	0.0262685	0.0221928	0.029983	0.023287	0.0221684	0.0236837	0.0237043	0.0259971	0.0250076	0.0268705	0.0253864	0.0230543	0.0275564	0.0317121	0.0263585	0.0279174	0.0248742	0.0351324	0.0220756	0.026114	0.0240771	0.0247208
cg00967323	36	12	111830257	NCBI	36.1	FALSE	111828042	+	OAS1	NA	NA	NA	0.784126	0.877902	0.837329	0.823371	0.866389	0.805433	0.871831	0.869068	0.582156	0.851484	0.719493	0.856044	0.801397	0.897941	0.790557	0.801505	0.859162	0.827333	0.388959	0.860365	0.772705	0.876226	0.847326	0.530332	0.837098	0.700746	0.823599	0.898154	0.7665	0.845757	0.82684	0.83335	0.822045	0.780072	0.742614	0.807226	0.86478
cg00985729	36	6	30820538	NCBI	36.1	TRUE	30820303	-	IER3	DIF2; IEX1; PRG1; DIF-2; GLY96; IEX-1; IEX-1L	NM_003897.2	isoform short is encoded by transcript variant short; differentiation-dependent gene 2; gly96; mouse; homolog of; PACAP-responsive gene 1; radiation-inducible immediate-early gene IEX-1; anti-death protein; expressed in pancreatic carcinoma; immediately early gene X-1; go_component: integral to membrane; go_function: molecular function unknown; go_process: apoptosis; go_process: morphogenesis; go…	0.728506	0.842056	0.0372484	0.0391451	0.0398074	0.0350432	0.136173	0.0323213	0.0427092	0.0391688	0.0359433	0.0368916	0.0380683	0.0376053	0.0258902	0.0365031	0.0707546	0.0507024	0.0280582	0.0404325	0.0368724	0.0318346	0.0429732	0.0329444	0.0319985	0.0570321	0.0373112	0.0337714	0.0349319	0.0332567	0.0471851	0.0476446	0.034987	0.0364297	0.0345741	0.0301138	0.0303977
cg01007201	36	12	8166472	NCBI	36.1	FALSE	8167495	+	CLEC4A	DCIR; LLIR; DDB27; CLECSF6; HDCGC13P	NM_016184.2	isoform 1 is encoded by transcript variant 1; dendritic cell immunoreceptor; lectin-like immunoreceptor; C-type (calcium dependent; carbohydrate-recognition domain) lectin; superfamily member 6; go_component: integral to plasma membrane; go_function: sugar binding; go_function: transmembrane receptor activity; go_process: immune response; go_process: cell adhesion; go_process: cell surface recept…	0.869488	0.930084	0.808775	0.786575	0.901201	0.555296	0.89483	0.691531	0.855621	0.891696	0.71322	0.740191	0.74574	0.864653	0.809161	0.637016	0.696187	0.711507	0.892195	0.80839	0.686669	0.827283	0.890691	0.873111	0.835677	0.71828	0.800358	0.763148	0.784314	0.799512	0.772793	0.88701	0.735478	0.828949	0.742313	0.860076	0.734884
cg01027338	36	10	12276078	NCBI	36.1	TRUE	12277971	+	C10orf7	D123	NM_006023.1	go_component: cytoplasm; go_process: cell cycle arrest; go_process: positive regulation of cell proliferation	0.927279	0.964545	0.922683	0.923435	0.919514	0.934912	0.923295	0.935067	0.92112	0.922071	0.931875	0.927177	0.933009	0.926247	0.883667	0.905536	0.915283	0.921821	0.925894	0.914424	0.929083	0.932473	0.916715	0.917683	0.923382	0.9292	0.92854	0.922276	0.922122	0.932406	0.928451	0.929413	0.911504	0.894644	0.919323	0.903566	0.930619
cg01057767	36	15	38462077	NCBI	36.1	FALSE	38462316	+	C15orf23	HSD11; FLJ14502	NM_033286.1	TRAF4 associated factor 1	0.0295753	0.0931729	0.209385	0.151346	0.0381309	0.0495049	0.0402346	0.189936	0.40024	0.210435	0.581025	0.208336	0.232813	0.17963	0.408763	0.158725	0.211759	0.196729	0.463473	0.257394	0.283212	0.136656	0.269876	0.0940311	0.153774	0.0881927	0.166059	0.225738	0.159147	0.199733	0.142852	0.221777	0.141292	0.163897	0.180852	0.142194	0.117656
cg01062556	36	15	87256941	NCBI	36.1	FALSE	87257614	-	MFGE8	BA46; EDIL1; OAcGD3S; HsT19888	NM_005928.1	lactadherin; medin; O-acetyl disialoganglioside synthase; go_component: lipid particle; go_function: protein binding; go_process: cell adhesion; go_process: cell adhesion; go_process: fertilization (sensu Metazoa)	0.123093	0.257092	0.105086	0.0856553	0.0853385	0.124834	0.365559	0.0383937	0.0267738	0.132796	0.439245	0.0721009	0.365066	0.0297643	0.78737	0.0327014	0.0347366	0.226164	0.280884	0.0199381	0.318735	0.0226509	0.471489	0.0323243	0.0782742	0.123889	0.0874789	0.0587591	0.171325	0.193182	0.184148	0.0873751	0.063758	0.0688559	0.0897896	0.0795674	0.202348
cg01079163	36	1	22136129	NCBI	36.1	TRUE	22136337	-	HSPG2	PLC; SJA; SJS; SJS1	NM_005529.3	heparan sulfate proteoglycan of basement membrane; endorepellin (domain V region); perlecan; Schwartz-Jampel syndrome 1 (chondrodystrophic myotonia); go_component: basement membrane; go_component: extracellular space; go_function: calcium ion binding; go_function: structural molecule activity; go_process: cell adhesion	0.570597	0.724219	0.0398996	0.0377282	0.0317607	0.034971	0.0326773	0.0585332	0.048001	0.0795269	0.0393275	0.113173	0.0444232	0.0381667	0.0256987	0.140864	0.0261006	0.0554744	0.0289188	0.0291284	0.0404718	0.176652	0.159066	0.0330635	0.0399197	0.0355366	0.0525986	0.0337308	0.0568579	0.0481471	0.0353133	0.0346354	0.0673021	0.0295046	0.0313464	0.0335872	0.0318443
cg01087540	36	16	86356364	NCBI	36.1	FALSE	86357043	-	KLHDC4	FLJ00104; DKFZp434G0522	NM_017566.2	synonyms: FLJ00104; DKFZp434G0522	0.452375	0.624619	0.186063	0.254447	0.202722	0.308246	0.399331	0.715577	0.038676	0.114914	0.169405	0.320572	0.758246	0.275641	0.317579	0.0358711	0.394812	0.100882	0.0430119	0.666286	0.0339304	0.112799	0.0748657	0.0338693	0.229733	0.309031	0.297716	0.454508	0.259591	0.298576	0.239896	0.304011	0.22179	0.215224	0.314958	0.250795	0.19231
cg01093233	36	15	97460820	NCBI	36.1	FALSE	97462809	+	SYNM	SYN; KIAA0353	NM_145728.1	isoform A is encoded by transcript variant A; synemin; go_component: intermediate filament; go_function: protein binding; go_function: structural constituent of muscle	0.898317	0.947865	0.791471	0.810248	0.928928	0.857825	0.555671	0.811793	0.859309	0.784934	0.883686	0.775347	0.867057	0.886264	0.54879	0.709103	0.415914	0.787935	0.710587	0.500511	0.795008	0.854481	0.866152	0.752939	0.839456	0.833109	0.794305	0.846867	0.73389	0.810356	0.817722	0.727702	0.817214	0.824175	0.654607	0.880938	0.795483
cg01107185	36	7	138445581	NCBI	36.1	FALSE	138445005	-	ZC3HAV1	ZAP; ZC3H2; FLB6421; ZC3HDC2; FLJ13288; MGC48898; DKFZp686H1869	NM_024625.3	isoform 2 is encoded by transcript variant 2; zinc finger antiviral protein; CCCH-type zinc finger antiviral protein; zinc finger CCCH type; antiviral 1; go_component: nucleus; go_function: metal ion binding; go_function: nucleic acid binding; go_function: NAD+ ADP-ribosyltransferase activity; go_process: protein amino acid ADP-ribosylation	6.29425e-05	0.00122183	0.470911	0.168501	0.617502	0.277971	0.517377	0.545592	0.611001	0.502888	0.460765	0.166845	0.0716082	0.551249	0.462936	0.293263	0.469736	0.463495	0.740512	0.349967	0.0531252	0.541395	0.511037	0.472087	0.212926	0.354571	0.150674	0.300247	0.184882	0.220691	0.164203	0.149246	0.0837638	0.0832537	0.21883	0.253875	0.284108
cg01119090	36	5	35974063	NCBI	36.1	FALSE	35974640	-	CAPSL	MGC26610	NM_144647.2	go_function: calcium ion binding	0.34881	0.528015	0.141418	0.157173	0.51281	0.0440468	0.0638195	0.189436	0.05729	0.245467	0.0623884	0.095251	0.0456244	0.487744	0.0856048	0.0619707	0.170338	0.149706	0.0742712	0.13313	0.564405	0.854202	0.615654	0.34609	0.153077	0.0512734	0.185981	0.218376	0.194833	0.304111	0.176068	0.205297	0.222313	0.174058	0.236677	0.186261	0.211763
cg01157053	36	10	71908220	NCBI	36.1	TRUE	71908570	+	KIAA1274	PALD	NM_014431.1	paladin; palladin; go_function: protein tyrosine phosphatase activity	0.545876	0.702981	0.0301142	0.0307151	0.0332677	0.0265933	0.0362913	0.0294023	0.0311181	0.0339502	0.0299196	0.057284	0.0318852	0.0329863	0.0240293	0.0322126	0.0189912	0.0303087	0.0240303	0.0226059	0.0295987	0.0292114	0.0377347	0.0276185	0.0293976	0.0297305	0.0312138	0.0287431	0.0350425	0.0340859	0.0309631	0.0330464	0.0341886	0.0234623	0.0322457	0.0296875	0.0265334
cg01208614	36	5	141011627	NCBI	36.1	FALSE	141011170	-	FCHSD1	NWK2; FLJ00007	NM_033449.1	nervous wreck homolog 2 (D. melanogaster)	0.329983	0.507075	0.753838	0.771234	0.773827	0.746429	0.773151	0.691078	0.606638	0.784008	0.633444	0.565246	0.72503	0.795788	0.559955	0.83779	0.719128	0.813627	0.854927	0.761247	0.744769	0.779457	0.864649	0.648605	0.754533	0.728747	0.707059	0.797837	0.811067	0.78658	0.777364	0.728694	0.739141	0.772652	0.843492	0.794373	0.740889
cg01210642	36	6	37029477	NCBI	36.1	FALSE	37030187	+	PI16	PSPBP; CRISP9; MGC45378	NM_153370.2	protease inhibitor 16; PSP94-binding protein; go_component: extracellular region	1.33514e-05	0.000429851	0.13774	0.444113	0.0420205	0.122977	0.482359	0.2678	0.146968	0.195601	0.0495239	0.282861	0.0584852	0.131397	0.206764	0.100563	0.033009	0.331401	0.0564477	0.0841825	0.123955	0.144084	0.643661	0.366115	0.37344	0.341551	0.469491	0.504206	0.474497	0.388752	0.464728	0.467602	0.306408	0.413562	0.380471	0.4758	0.504842
cg01245250	36	X	135160997	NCBI	36.1	TRUE	135161201	-	FLJ12649	NA	XM_291344.5	Derived by automated computational analysis using gene prediction method: GNOMON.	0.0153122	0.0574207	0.041056	0.0486848	0.123052	0.0377581	0.0600149	0.0357191	0.0357845	0.0305743	0.038197	0.031184	0.415677	0.0307335	0.423461	0.0445683	0.0370972	0.065492	0.0299637	0.0402897	0.316025	0.0418222	0.0485035	0.0868989	0.407185	0.0588399	0.370204	0.0448501	0.042559	0.0471423	0.0445793	0.0337641	0.0517261	0.0426885	0.0454911	0.0441344	0.096488
cg01256146	36	3	52695311	NCBI	36.1	TRUE	52694976	+	GNL3	NS; E2IG3; C77032; MGC800	NM_014366.4	isoform 1 is encoded by transcript variant 1; nucleostemin; estradiol-induced nucleotide binding protein; go_component: nucleolus; go_function: GTP binding; go_function: protein binding; go_function: nucleotide binding; go_process: regulation of cell proliferation; go_process: regulation of progression through cell cycle	0.0484409	0.133491	0.0806434	0.0910027	0.0585866	0.0987027	0.070295	0.0992611	0.0781979	0.0911188	0.0697691	0.120271	0.100984	0.083089	0.0326828	0.0594349	0.0452623	0.101771	0.104455	0.0625842	0.0900561	0.096014	0.0635164	0.0647333	0.0877659	0.0831578	0.0928232	0.0906264	0.104564	0.108856	0.117767	0.0978364	0.079653	0.0616854	0.103973	0.0842414	0.103342
cg01263834	36	22	22970234	NCBI	36.1	FALSE	22971028	-	GGTLA1	GGT5; GGT-REL; DKFZP566O011	NM_004121.1	go_component: integral to membrane; go_function: transferase activity; go_function: acyltransferase activity; go_function: gamma-glutamyltransferase activity; go_process: glutathione biosynthesis; go_process: leukotriene biosynthesis; go_process: amino acid metabolism	0.00485992	0.0261841	0.0957743	0.320485	0.338997	0.105318	0.130733	0.0327396	0.0304251	0.0991176	0.0886521	0.125517	0.0326965	0.0986555	0.0407863	0.0928931	0.069037	0.0902337	0.0463611	0.0782403	0.272095	0.53076	0.557774	0.57697	0.240284	0.212045	0.286617	0.48489	0.383736	0.199733	0.309468	0.247583	0.267416	0.187248	0.363764	0.445699	0.427026
cg01271013	36	1	117011191	NCBI	36.1	TRUE	117011837	-	IGSF3	V8; EWI-3	NM_001542.2	isoform 1 is encoded by transcript variant 1; immunoglobin superfamily; member 3	0.728506	0.842056	0.0685722	0.0629622	0.208509	0.0662917	0.257493	0.0820427	0.0504675	0.095674	0.0547397	0.0815066	0.0528275	0.0923173	0.0385423	0.0460185	0.0994177	0.0704921	0.0517255	0.0613098	0.106054	0.0666524	0.0738942	0.0490328	0.0613527	0.0830846	0.0663906	0.0961418	0.0688845	0.0861736	0.0630809	0.0475311	0.0829536	0.0650739	0.0542193	0.0675036	0.0926595
cg01293301	36	17	71536143	NCBI	36.1	FALSE	71534972	-	EVPL	EVPK	NM_001988.1	go_component: cytoskeleton; go_component: plasmodesma; go_function: structural molecule activity; go_process: keratinization; go_process: epidermis development	0.0484409	0.133491	0.780753	0.815336	0.786607	0.692933	0.774898	0.753849	0.815848	0.854531	0.613166	0.833691	0.750483	0.794459	0.571425	0.702124	0.73205	0.847298	0.825425	0.800773	0.942211	0.693486	0.738627	0.827423	0.73509	0.775927	0.796756	0.797634	0.840587	0.834969	0.882383	0.808476	0.773702	0.777628	0.878965	0.833356	0.790786
cg01297651	36	14	77779185	NCBI	36.1	FALSE	77779190	+	ENSG00000021645	NA	NA	NA	1.90735e-05	0.000535681	0.869789	0.768874	0.922247	0.888475	0.937127	0.872152	0.912408	0.824307	0.814595	0.855936	0.886919	0.875138	0.867426	0.924589	0.866961	0.80827	0.86534	0.865878	0.766543	0.882662	0.818675	0.895932	0.85797	0.7504	0.77228	0.77025	0.695296	0.821126	0.749281	0.772895	0.761417	0.771297	0.809221	0.70698	0.882152
cg01305327	36	6	31479149	NCBI	36.1	TRUE	31479350	+	MICA	PERB11.1; MGC111087; truncated	NM_000247.1	HLA class I alpha chain; MHC class I-like molecule PERB11.1-13.1; MHC class I-like molecule PERB11.1-18.2; MHC class I-like molecule PERB11.1-35.1; MHC class I-like molecule PERB11.1-44.1; MHC class I-like molecule PERB11.1-44.3; MHC class I-like molecule PERB11.1-46.1; MHC class I-like molecule PERB11.1-47.1; MHC class I-like molecule PERB11.1-52.1; MHC class I-like molecule PERB11.1-54.1; MHC c…	0.784126	0.877902	0.034755	0.0385764	0.0405175	0.0270959	0.0400434	0.0348123	0.0261999	0.0338192	0.0518535	0.0351398	0.0346977	0.0469765	0.0336427	0.0332576	0.0311436	0.0355594	0.175479	0.0297509	0.0317249	0.0306934	0.0484648	0.0800747	0.0454593	0.0386812	0.0335297	0.0384531	0.0451623	0.0345848	0.0350114	0.0384676	0.0484031	0.0364788	0.0390314	0.0457294	0.0381661
cg01310473	36	7	76667104	NCBI	36.1	FALSE	76667080	-	FGL2	T49; pT49	NM_006682.1	fibrinogen-like protein 2; fibroleukin; go_component: fibrinogen complex	0.0758514	0.182375	0.0312349	0.03835	0.0260856	0.0420395	0.115955	0.0313525	0.0390859	0.0340459	0.0290181	0.028509	0.0365495	0.030582	0.0438052	0.0720073	0.0293472	0.0355986	0.0311173	0.021908	0.0265058	0.0276711	0.0705273	0.0200519	0.0331581	0.0348452	0.0381033	0.0789004	0.040504	0.032532	0.0517069	0.0361871	0.0390226	0.0590208	0.0409174	0.0348677	0.0331838
cg01313424	36	14	95222535	NCBI	36.1	TRUE	95222516	+	TCL1B	TCL6; TML1; TCL6f1; TCL6f3; TCL6f4	NM_004918.2	T-cell lymphoma/leukemia 1B; T-cell leukemia/lymphoma 6 ORF72; TML1 beta ORF72; TCL1/ MTCP1-like 1	0.08255	0.19252	0.900587	0.852058	0.808563	0.902671	0.91948	0.931705	0.910219	0.441536	0.916207	0.648512	0.926217	0.924171	0.804386	0.888493	0.855809	0.893554	0.914364	0.858955	0.786355	0.90188	0.912927	0.899294	0.884753	0.882416	0.841855	0.851669	0.749256	0.872583	0.844305	0.838027	0.81871	0.8052	0.874952	0.891282	0.870496
cg01327784	36	6	86217101	NCBI	36.1	TRUE	86216528	+	NT5E	NT; eN; NT5; NTE; eNT; CD73; E5NT	NM_002526.1	Purine 5-Prime-Nucleotidase; 5 nucleotidase (CD73); ecto-5prime-nucleotidase; go_component: membrane; go_component: membrane fraction; go_function: zinc ion binding; go_function: metal ion binding; go_function: nucleotide binding; go_function: 5prime-nucleotidase activity; go_function: hydrolase activity; acting on ester bonds; go_process: DNA metabolism; go_process: nucleotide catabolism	0.756166	0.861951	0.0473389	0.0457248	0.418089	0.0451977	0.0478622	0.0338953	0.0313315	0.0557088	0.0345785	0.043948	0.0475291	0.0481297	0.0263924	0.0434546	0.0366887	0.0685705	0.0471487	0.0383142	0.277641	0.0492166	0.0502935	0.0690061	0.0418521	0.0446699	0.043141	0.0468257	0.0509954	0.0471099	0.0517486	0.0440874	0.0421198	0.0377273	0.0527815	0.0397255	0.0400777
cg01375692	36	18	70276053	NCBI	36.1	TRUE	70275477	-	C18orf51	NA	XM_058931.9	Derived by automated computational analysis using gene prediction method: GNOMON.	0.044054	0.123726	0.172838	0.293826	0.209888	0.398025	0.0321267	0.110672	0.129341	0.26874	0.204016	0.171874	0.177881	0.173801	0.136669	0.3256	0.0887275	0.15307	0.0641464	0.0875458	0.872927	0.0758881	0.477835	0.864389	0.219604	0.426577	0.40654	0.334049	0.452401	0.40634	0.393422	0.58817	0.308965	0.340943	0.302377	0.273244	0.323279
cg01378414	36	12	56289731	NCBI	36.1	FALSE	56291485	+	GEFT	p63RhoGEF	NM_133483.1	isoform 2 is encoded by transcript variant 2; go_function: guanyl-nucleotide exchange factor activity	0.474905	0.64229	0.867292	0.867399	0.908286	0.894315	0.686173	0.919121	0.816972	0.891353	0.807296	0.886402	0.839613	0.907448	0.859482	0.669279	0.875102	0.810989	0.745947	0.663747	0.918581	0.837007	0.909277	0.881561	0.871063	0.884728	0.845781	0.867559	0.839933	0.909041	0.867238	0.812788	0.845043	0.854643	0.857916	0.86954	0.881927
cg01404067	36	22	44083339	NCBI	36.1	FALSE	44084479	+	C22orf8	FLJ20635	NM_017911.1	bK268H5.C22.4; go_component: integral to membrane	0.0327682	0.0996638	0.840001	0.80566	0.788527	0.897144	0.798059	0.866669	0.813518	0.746853	0.794182	0.8978	0.796534	0.837728	0.781734	0.848951	0.815475	0.881442	0.870275	0.874356	0.892331	0.866918	0.842275	0.704442	0.738247	0.85805	0.7125	0.77123	0.850204	0.821591	0.812973	0.800419	0.796836	0.768713	0.771198	0.778177	0.810395
cg01408870	36	1	148746063	NCBI	36.1	TRUE	148747207	+	ECM1	NA	NM_004425.2	isoform 1 precursor is encoded by transcript variant 1; secretory component p85; secretory component p85 precursor; go_component: extracellular space; go_component: extracellular matrix (sensu Metazoa); go_component: extracellular matrix (sensu Metazoa); go_function: carrier activity; go_function: signal transducer activity; go_function: structural molecule activity; go_function: signal transduce…	0.0362339	0.106761	0.919594	0.928353	0.922248	0.935969	0.935017	0.94329	0.919207	0.908565	0.91418	0.326732	0.933211	0.921659	0.0204052	0.910152	0.91998	0.903217	0.937767	0.871053	0.92637	0.916006	0.937897	0.912295	0.929302	0.943415	0.923158	0.942768	0.907179	0.944147	0.924094	0.929052	0.905814	0.931392	0.922338	0.90043	0.910532
cg01479014	36	X	152890662	NCBI	36.1	TRUE	152891435	+	CXorf12	ITBA1; DXS9878E	NM_003492.1	go_component: cellular component unknown; go_function: molecular function unknown; go_process: biological process unknown	0.621513	0.763871	0.0261829	0.0344069	0.341419	0.0265907	0.419786	0.0240782	0.0262164	0.0251796	0.067793	0.023729	0.0261144	0.0254828	0.0176987	0.0312978	0.0182256	0.0308852	0.0182803	0.0163706	0.0261494	0.0761082	0.0291102	0.0737983	0.0530659	0.0332055	0.115358	0.0394799	0.035324	0.0385166	0.031787	0.040088	0.0446776	0.0202859	0.0284727	0.0232403	0.0233503
cg01508291	36	4	1156197	NCBI	36.1	TRUE	1156597	-	SPON2	DIL1; DIL-1; Mindin; M-spondin	NM_012445.1	go_component: extracellular space; go_component: extracellular matrix (sensu Metazoa); go_function: protein binding; go_process: development; go_process: cell adhesion; go_process: immune response; go_process: axon guidance	0.00943565	0.0419362	0.0676676	0.039156	0.0404879	0.0319956	0.0255297	0.105515	0.0367145	0.0292406	0.0328776	0.0266565	0.370824	0.10573	0.101683	0.0712329	0.0210628	0.103592	0.122921	0.0225552	0.0641023	0.0861343	0.143945	0.370182	0.0456156	0.0270376	0.0382791	0.0488772	0.033786	0.0323689	0.029619	0.0295005	0.0358173	0.0230663	0.0325791	0.0287009	0.0288515
cg01530082	36	6	32892305	NCBI	36.1	FALSE	32892762	-	HLA-DOB	DOB	NM_002120.2	HLA class II histocompatibility antigen; DO beta chain; class II beta chain; go_component: membrane; go_component: integral to membrane; go_function: MHC class II receptor activity; go_process: immune response; go_process: antigen presentation; exogenous antigen; go_process: antigen processing; exogenous antigen via MHC class II	0.230513	0.392615	0.729139	0.627068	0.587897	0.694791	0.80309	0.827406	0.881245	0.810812	0.803239	0.739794	0.747591	0.849358	0.340798	0.431423	0.727454	0.730824	0.152974	0.711505	0.586809	0.783765	0.625804	0.696306	0.719195	0.753996	0.656035	0.729043	0.764314	0.826076	0.791051	0.616866	0.591852	0.67175	0.543227	0.666793	0.772391
cg01543903	36	14	73486369	NCBI	36.1	TRUE	73486396	+	COQ6	CGI-10	NM_182476.1	isoform a is encoded by transcript variant 1; coenzyme Q6 homolog (yeast); go_function: FAD binding; go_function: monooxygenase activity; go_function: ubiquinone biosynthesis monooxygenase activity; go_process: metabolism; go_process: electron transport; go_process: ubiquinone biosynthesis; go_process: aromatic compound metabolism	0.728506	0.842056	0.0262347	0.0267648	0.0335255	0.0254999	0.0223949	0.0254145	0.0233993	0.0258773	0.028189	0.0244784	0.0283323	0.0311575	0.0470041	0.0275433	0.0216536	0.0272409	0.0228273	0.0224723	0.0279607	0.0265921	0.0242667	0.0283406	0.0266993	0.0265396	0.0236342	0.0260985	0.0269442	0.025892	0.030717	0.02561	0.0376848	0.0233516	0.0268303	0.0263115	0.024565
cg01563850	36	3	197714124	NCBI	36.1	TRUE	197714979	-	RNF168	FLJ35794	NM_152617.2	go_component: ubiquitin ligase complex; go_function: zinc ion binding; go_function: metal ion binding; go_function: ubiquitin-protein ligase activity; go_process: protein ubiquitination	0.521673	0.685183	0.0302536	0.0290285	0.0324211	0.0298358	0.0352709	0.0287009	0.0379156	0.0401294	0.0364133	0.0318924	0.0343793	0.0308465	0.0265351	0.0315197	0.0211167	0.0304952	0.0228905	0.0229395	0.0236099	0.0300119	0.0251875	0.0274025	0.0288422	0.026713	0.0343317	0.0272675	0.0314757	0.0336643	0.0306362	0.0274628	0.0269791	0.0244298	0.0307652	0.03237	0.0329252
cg01574123	36	22	21852206	NCBI	36.1	TRUE	21852552	+	BCR	ALL; CML; PHL; BCR1; D22S11; D22S662	NM_004327.2	isoform 1 is encoded by transcript variant 1; breakpoint cluster region protein; go_component: cellular component unknown; go_function: kinase activity; go_function: transferase activity; go_function: GTPase activator activity; go_function: GTPase activator activity; go_function: protein serine/threonine kinase activity; go_function: guanyl-nucleotide exchange factor activity; go_function: protei…	0.388376	0.562741	0.864592	0.763555	0.917938	0.925899	0.878618	0.902157	0.366866	0.853388	0.82684	0.629441	0.888115	0.860363	0.760327	0.354757	0.542165	0.240782	0.926627	0.868822	0.946636	0.936475	0.89297	0.813553	0.837138	0.710314	0.768481	0.787085	0.74578	0.740015	0.795352	0.854912	0.741492	0.775241	0.713707	0.775978	0.765975
cg01654052	36	5	157091422	NCBI	36.1	TRUE	157091024	+	ICF45	FLJ20546	NM_017872.2	synonym: FLJ20546	0.216167	0.373483	0.0257673	0.026678	0.026848	0.0234747	0.0218872	0.0320707	0.0290876	0.0277025	0.0296875	0.0265524	0.0292727	0.0279462	0.0249821	0.0247793	0.0230595	0.0452905	0.0206421	0.0216558	0.0246711	0.0188988	0.0507238	0.0207131	0.0371865	0.0544593	0.0263926	0.0330635	0.0287026	0.055936	0.0263663	0.0267658	0.0299877	0.0224028	0.0265155	0.0251961	0.0268881
cg01655955	36	12	111826600	NCBI	36.1	FALSE	111828042	+	OAS1	NA	NA	NA	0.176853	0.332071	0.243115	0.223734	0.233571	0.288956	0.275731	0.294062	0.239512	0.246718	0.216257	0.227744	0.222741	0.251334	0.174615	0.251998	0.226251	0.335591	0.270561	0.195327	0.25574	0.231614	0.249964	0.230399	0.248039	0.228021	0.221758	0.220677	0.227427	0.258482	0.22202	0.212125	0.238749	0.188296	0.258723	0.183755	0.200106
cg01680459	36	1	64012296	NCBI	36.1	TRUE	64012302	+	ROR1	NTRKR1; MGC99659; dJ537F10.1	NM_005012.1	neurotrophic tyrosine kinase receptor-related 1; go_component: cytoplasm; go_component: plasma membrane; go_component: plasma membrane; go_component: integral to plasma membrane; go_function: ATP binding; go_function: kinase activity; go_function: receptor activity; go_function: nucleotide binding; go_function: transferase activity; go_function: transmembrane receptor protein tyrosine kinase acti…	0.000167847	0.002357	0.275508	0.0329053	0.407837	0.0345757	0.378031	0.325371	0.914046	0.0347216	0.339714	0.864443	0.42208	0.0341122	0.033778	0.0287948	0.764149	0.0374167	0.0324762	0.225645	0.939181	0.0299082	0.50188	0.0253284	0.0356345	0.0291129	0.0321092	0.035505	0.0387265	0.0368185	0.0405696	0.0389239	0.0351995	0.0247851	0.0343641	0.0277465	0.0304448
cg01730653	36	3	185912980	NCBI	36.1	TRUE	185912530	-	MAGEF1	MGC19617	NM_022149.4	melanoma-associated antigen F1; MAGE-F1 antigen	0.0136166	0.0533349	0.0822463	0.0411199	0.0909201	0.170689	0.0430972	0.0735724	0.0592595	0.159498	0.0448593	0.0396351	0.0301906	0.159131	0.277175	0.0285118	0.20362	0.528104	0.0345689	0.0343289	0.341928	0.041611	0.107134	0.807229	0.0352094	0.0696192	0.0672007	0.0342052	0.0409918	0.0907237	0.0405325	0.032224	0.0739177	0.0417073	0.0384195	0.0878778	0.0319569
cg01748375	36	11	902493	NCBI	36.1	TRUE	900823	-	CHID1	MGC3234; FLJ42707	NM_023947.2	go_function: chitinase activity; go_process: chitin catabolism; go_process: carbohydrate metabolism	0.0758514	0.182375	0.858554	0.819443	0.921156	0.774029	0.8402	0.875495	0.807552	0.85221	0.886722	0.847528	0.680294	0.894354	0.743304	0.887104	0.859806	0.861322	0.867583	0.889634	0.863696	0.83707	0.857302	0.816345	0.828508	0.843254	0.806867	0.845804	0.728659	0.847687	0.810378	0.817891	0.798705	0.837681	0.739557	0.782974	0.876794
cg01794694	36	17	37247827	NCBI	36.1	FALSE	37245973	-	NT5C3L	MGC20781; MGC21375	NM_052935.2	synonyms: MGC20781; MGC21375	0.0106888	0.0456608	0.867797	0.828387	0.867217	0.828788	0.708371	0.877615	0.883579	0.868377	0.918087	0.857493	0.874568	0.875427	0.843074	0.891032	0.837597	0.826535	0.900363	0.897274	0.856039	0.875094	0.849077	0.78325	0.771638	0.840916	0.836178	0.800221	0.854191	0.854681	0.82146	0.87223	0.853885	0.817401	0.776399	0.821516	0.86085
cg01810206	36	1	39098553	NCBI	36.1	TRUE	39097927	-	RRAGC	GTR2; RAGC; FLJ13311	NM_022157.2	Rag C protein; go_component: nucleus; go_component: cytoplasm; go_component: heterotrimeric G-protein complex; go_function: GDP binding; go_function: GTPase activity; go_function: protein binding; go_function: magnesium ion binding; go_function: protein heterodimerization activity; go_process: apoptosis; go_process: cell growth; go_process: RNA splicing; go_process: transcription; go_process: sma…	0.123093	0.257092	0.0317698	0.0284304	0.0297456	0.0364609	0.0267656	0.0287263	0.0368878	0.035974	0.0369509	0.0301983	0.0441894	0.0500565	0.0264395	0.0306225	0.0281681	0.0329171	0.0511321	0.0244572	0.0262438	0.0225188	0.0529984	0.0487596	0.0379352	0.0275102	0.0271525	0.0270044	0.036636	0.0324364	0.0311276	0.0535492	0.0363493	0.0256211	0.0340487	0.025453	0.0293279
cg01829381	36	14	76857374	NCBI	36.1	TRUE	76857107	+	GSTZ1	MAI; MAAI; GSTZ1-1; MGC2029	NM_001513.2	isoform 3 is encoded by transcript variant 3; glutathione s-transferase Zeta 1; maleylacetone isomerase; glutathione S-alkyltransferase; glutathione S-aryltransferase; S-(hydroxyalkyl)glutathione lyase; glutathione S-aralkyltransferase; maleylacetoacetate isomerase; Glutathione transferase zeta 1 variant; go_component: cytoplasm; go_component: mitochondrion; go_function: catalytic activity; go_fu…	0.570597	0.724219	0.0229753	0.0230168	0.0233978	0.0239119	0.0202033	0.0221776	0.0229749	0.0259882	0.0248321	0.0247255	0.0262454	0.021703	0.0197435	0.0213631	0.0183267	0.0229757	0.0211366	0.0166758	0.0254382	0.0260374	0.0222692	0.0239327	0.0253307	0.0236244	0.0234093	0.0230316	0.024553	0.0258667	0.0225126	0.0237965	0.0223283	0.0196786	0.0219417	0.0550389	0.0206929
cg01837360	36	17	78602062	NCBI	36.1	TRUE	78602975	-	B3GNTL1	B3GNT8	NM_001009905.1	UDP-GlcNAc:betaGal beta-1;3-N-acetylglucosaminyltransferase 8; go_function: transferase activity	0.521673	0.685183	0.669843	0.681903	0.851005	0.703011	0.700192	0.816431	0.867265	0.639245	0.684819	0.801627	0.769772	0.580945	0.654867	0.513514	0.652249	0.575815	0.870089	0.518497	0.631002	0.755251	0.565355	0.637974	0.695968	0.749247	0.71472	0.719517	0.690284	0.695644	0.690133	0.654738	0.658269	0.659127	0.673672	0.549314	0.482265
cg01852715	36	15	48504117	NCBI	36.1	TRUE	48503871	+	USP8	UBPY; HumORF8; KIAA0055	NM_005154.2	go_function: ubiquitin thiolesterase activity; go_function: cysteine-type endopeptidase activity; go_process: ubiquitin cycle; go_process: cell proliferation; go_process: ubiquitin-dependent protein catabolism	0.570597	0.724219	0.0671274	0.0711482	0.0385907	0.068648	0.0537351	0.0726069	0.0665633	0.0677707	0.0672468	0.0825402	0.0670079	0.0575041	0.0477376	0.135118	0.0577937	0.0746539	0.226473	0.0400042	0.0712526	0.206026	0.0476802	0.0620179	0.0528891	0.0854368	0.0887116	0.0614221	0.0661625	0.112665	0.110106	0.0712929	0.0687882	0.0393754	0.0826289	0.0486493	0.0709861
cg01870539	36	10	26263054	NCBI	36.1	TRUE	26263202	+	MYO3A	DFNB30	NM_017433.3	deafness; autosomal recessive 30; go_component: myosin; go_component: cytoskeleton; go_function: ATP binding; go_function: actin binding; go_function: motor activity; go_function: nucleotide binding; go_function: transferase activity; go_function: protein-tyrosine kinase activity; go_function: protein serine/threonine kinase activity; go_process: visual perception; go_process: sensory perception;…	1.90735e-06	0.0001481	0.574757	0.0670628	0.869423	0.206914	0.801856	0.498846	0.797531	0.69492	0.0564478	0.223303	0.052965	0.402886	0.563449	0.76198	0.568837	0.580677	0.897675	0.326207	0.828837	0.105483	0.59964	0.865999	0.0474931	0.173457	0.0817514	0.046745	0.0438854	0.0398626	0.0747364	0.0395136	0.210971	0.0305208	0.0423143	0.0340426	0.0867505
cg01878658	36	17	45980015	NCBI	36.1	FALSE	45979561	+	SPATA20	SSP411; Tisp78; FLJ21347; FLJ21969	NM_022827.2	transcript increased in spermiogenesis 78; go_function: protein binding; go_function: mannose-6-phosphate isomerase activity; go_process: mannose metabolism	0.08255	0.19252	0.856649	0.793179	0.902019	0.741225	0.900999	0.780788	0.83527	0.700937	0.893057	0.871869	0.603418	0.902349	0.797027	0.806347	0.603901	0.891301	0.907636	0.816755	0.902977	0.89442	0.859227	0.854071	0.739511	0.739575	0.852382	0.811973	0.836857	0.854106	0.757825	0.819333	0.788014	0.80118	0.774895	0.845089	0.895685
cg01881091	36	13	36531282	NCBI	36.1	TRUE	36531823	-	FAM48A	C13; FP757; P38IP; C13orf19; bA421P11.4	NM_017569.2	isoform b is encoded by transcript variant 2; transcription factor (p38 interacting protein); tumor rejection antigen	0.08255	0.19252	0.0446956	0.0372312	0.0424534	0.0496206	0.0337797	0.0448117	0.0505384	0.110161	0.0622205	0.0377586	0.0501841	0.0445795	0.0330297	0.0368882	0.0397415	0.0757797	0.0555753	0.0325074	0.0309224	0.0353964	0.0813573	0.0886359	0.0400408	0.0480513	0.0359916	0.0378067	0.0455093	0.0483219	0.0359819	0.0367347	0.0479502	0.057182	0.0370471	0.0329463	0.0302448
cg01917460	36	16	76690924	NCBI	36.1	TRUE	76691052	+	WWOX	NA	NA	NA	0.869488	0.930084	0.0322762	0.0331775	0.0385699	0.0296281	0.0441666	0.035466	0.0770982	0.0311675	0.0404298	0.0281508	0.0391461	0.0354717	0.0232954	0.0333849	0.0253168	0.0390004	0.0721169	0.0285468	0.0273683	0.0242789	0.0275899	0.0254807	0.0335415	0.0407294	0.0255061	0.0317866	0.0332569	0.0328443	0.0370785	0.0309118	0.0344361	0.0269569	0.0321265	0.0333937	0.0272772
cg01919628	36	13	36531193	NCBI	36.1	TRUE	36531823	-	FAM48A	C13; FP757; P38IP; C13orf19; bA421P11.4	NM_017569.2	isoform b is encoded by transcript variant 2; transcription factor (p38 interacting protein); tumor rejection antigen	0.153646	0.298255	0.0260162	0.0285192	0.0285916	0.025808	0.0240423	0.0277646	0.027437	0.133532	0.038836	0.0249605	0.0316298	0.0240765	0.0235364	0.0279128	0.0434571	0.0304022	0.0217093	0.0235005	0.0261297	0.0247738	0.0259027	0.02309	0.034792	0.0281107	0.0252802	0.0359012	0.0323393	0.0490772	0.0306914	0.0278543	0.0336918	0.0270396	0.029279	0.0285974	0.0273871
cg01935537	36	15	48504286	NCBI	36.1	FALSE	48503871	+	USP8	UBPY; HumORF8; KIAA0055	NM_005154.2	go_function: ubiquitin thiolesterase activity; go_function: cysteine-type endopeptidase activity; go_process: ubiquitin cycle; go_process: cell proliferation; go_process: ubiquitin-dependent protein catabolism	0.113987	0.242291	0.0348254	0.0396674	0.0406871	0.0360313	0.0394426	0.03765	0.0514253	0.0295624	0.0399179	0.0382435	0.0493799	0.0327426	0.032679	0.0494383	0.0336195	0.0394619	0.0313389	0.03044	0.0322042	0.0304632	0.032445	0.0328303	0.0400415	0.0377684	0.0318685	0.0421399	0.093219	0.0474891	0.0392772	0.034501	0.0445617	0.0354419	0.0387443	0.0313363	0.0317872
cg02006743	36	3	180467117	NCBI	36.1	FALSE	180467532	-	KCNMB3	KCNMB2; KCNMBL	NM_014407.3	isoform d is encoded by transcript variant 4; potassium large conductance calcium-activated channel beta 3 subunit; large conductance; voltage and Ca2+ activated potassium channel Maxi K beta 3 subunit; go_component: membrane; go_component: voltage-gated potassium channel complex; go_function: protein binding; go_function: ion channel activity; go_function: potassium channel regulator activity; g…	0.647655	0.78288	0.871493	0.840092	0.922905	0.886953	0.52924	0.884186	0.696865	0.88589	0.932657	0.886167	0.646111	0.926403	0.430795	0.864389	0.622953	0.854116	0.849536	0.673927	0.763007	0.928828	0.888168	0.878597	0.882575	0.855829	0.870931	0.880465	0.884034	0.85411	0.881175	0.81753	0.824728	0.81684	0.825509	0.890979	0.861959
cg02064719	36	10	121401803	NCBI	36.1	TRUE	121400872	+	BAG3	BIS; BAG-3; CAIR-1; MGC104307	NM_004281.3	BAG-family molecular chaperone regulator-3; BCL2-binding athanogene 3; docking protein CAIR-1; Bcl-2-binding protein; go_component: cytosol; go_function: unfolded protein binding; go_function: Hsp70/Hsc70 protein regulator activity; go_process: apoptosis; go_process: anti-apoptosis; go_process: protein folding	0.00315285	0.0199127	0.134439	0.0341311	0.0364658	0.338955	0.272221	0.158743	0.767684	0.103374	0.0327984	0.0329894	0.136308	0.13257	0.0261839	0.0375077	0.146709	0.210247	0.0286462	0.331503	0.0293728	0.0252	0.18103	0.557506	0.0358789	0.0759239	0.0313029	0.0348043	0.0511421	0.033455	0.033669	0.0568256	0.0473461	0.0293334	0.0338377	0.0354973	0.0381231
cg02065764	36	6	31691654	NCBI	36.1	FALSE	31691012	+	AIF1	IBA1; AIF-1; IRT-1	NM_032955.1	isoform 1 is encoded by transcript variant 1; interferon gamma responsive transcript; ionized calcium-binding adapter molecule; Em:AF129756.17; go_component: nucleus; go_function: calcium ion binding; go_process: cell cycle arrest; go_process: response to stress; go_process: inflammatory response; go_process: negative regulation of cell proliferation	0.728506	0.842056	0.0356169	0.0343667	0.0530933	0.0304949	0.0255933	0.0465325	0.0611468	0.0644871	0.0279267	0.0305597	0.0791435	0.036278	0.0220913	0.0386879	0.0469942	0.0301328	0.0349558	0.0643457	0.0481897	0.0266131	0.0304489	0.029138	0.0345605	0.0311913	0.0380882	0.0314902	0.0528661	0.0570966	0.0499119	0.067745	0.0386775	0.027801	0.0295227	0.0284999	0.0308044
cg02089135	36	10	105604689	NCBI	36.1	TRUE	105605154	-	SH3PXD2A	FISH; SH3MD1	NM_014631.2	go_function: protein binding; go_function: phosphoinositide binding; go_process: intracellular signaling cascade	0.113987	0.242291	0.0288783	0.0276369	0.0319726	0.0713918	0.0414358	0.0456552	0.0289917	0.0291773	0.0287649	0.028212	0.0272437	0.026583	0.0273299	0.0318203	0.0218249	0.0271043	0.0192395	0.0213711	0.106806	0.0233897	0.271019	0.332738	0.031622	0.0279062	0.031468	0.0236756	0.028466	0.0299408	0.0260507	0.0259763	0.0302329	0.0213164	0.0273185	0.0284567	0.0233399
cg02118161	36	19	8024087	NCBI	36.1	FALSE	8023934	+	CCL25	TECK; Ckb15; SCYA25	NM_005624.2	isoform 1 precursor is encoded by transcript variant 1; small inducible cytokine subfamily A (Cys-Cys); member 25; Ck beta-15; chemokine TECK; thymus expressed chemokine; TECKvar; go_component: extracellular space; go_component: soluble fraction; go_function: hormone activity; go_function: chemokine activity; go_process: chemotaxis; go_process: sensory perception; go_process: inflammatory respons…	0.189348	0.347138	0.148383	0.115153	0.211202	0.0814432	0.213287	0.129122	0.389129	0.0698898	0.840133	0.141451	0.26057	0.448398	0.0938938	0.210301	0.128286	0.066774	0.140262	0.141156	0.0684616	0.28512	0.155315	0.379332	0.24362	0.164196	0.133141	0.11152	0.0903288	0.0887205	0.117965	0.10666	0.0606298	0.323872	0.100528	0.566253	0.486385
cg02122884	36	3	127726340	NCBI	36.1	FALSE	127725866	+	CHST13	C4ST3; MGC119278; MGC119279; MGC119281	NM_152889.1	C4ST3; chondroitin 4-O-sulfotransferase 3; go_component: membrane; go_component: Golgi stack; go_component: integral to membrane; go_function: transferase activity; go_function: chondroitin 4-sulfotransferase activity; go_function: N-acetylgalactosamine 4-O-sulfotransferase activity; go_process: carbohydrate metabolism; go_process: chondroitin sulfate biosynthesis	0.00198555	0.0139411	0.447635	0.215012	0.381494	0.32982	0.940561	0.744892	0.45036	0.0756751	0.535373	0.400359	0.0260326	0.0672643	0.860382	0.412801	0.107247	0.810629	0.469006	0.0181468	0.892927	0.900772	0.44491	0.62882	0.128002	0.120863	0.255848	0.169783	0.173796	0.230386	0.289303	0.349117	0.285519	0.24689	0.0658292	0.206967	0.278101
cg02135171	36	21	43172083	NCBI	36.1	TRUE	43172747	-	WDR4	TRM82	NM_018669.4	WD repeat-containing protein 4; go_component: cellular component unknown; go_function: molecular function unknown; go_process: tRNA processing	0.0171814	0.0624778	0.138874	0.186964	0.0628722	0.156491	0.0466256	0.136248	0.152926	0.166433	0.0594929	0.141499	0.198423	0.0472392	0.0425081	0.0463625	0.0800607	0.17028	0.249762	0.0726685	0.198847	0.288968	0.107589	0.180531	0.168081	0.180399	0.205878	0.186888	0.181729	0.184173	0.229628	0.223789	0.20232	0.0897723	0.217511	0.184784	0.149541
cg02146374	36	17	7775994	NCBI	36.1	TRUE	7776262	+	CNTROB	LIP8; PP1221	NM_053051.1	isoform alpha is encoded by transcript variant 1; centrosomal BRCA2 interacting protein; LYST-interacting protein LIP8; centrobin; go_process: cell cycle; go_process: cell division	0.756166	0.861951	0.019027	0.0190601	0.0261913	0.01836	0.0227372	0.0185456	0.0209613	0.0222224	0.0213137	0.025345	0.0207057	0.0227967	0.0168902	0.0219835	0.0145827	0.0185889	0.0147685	0.0137964	0.0183271	0.0164126	0.0183583	0.0194652	0.0215586	0.0182719	0.0182833	0.019954	0.0206585	0.0186984	0.0194887	0.0190838	0.0203592	0.0155719	0.026634	0.0183296	0.0174556
cg02160804	36	8	104380792	NCBI	36.1	TRUE	104380276	+	FZD6	Hfz6	NM_003506.2	seven transmembrane helix receptor; frizzled (Drosophila) homolog 6; go_component: membrane; go_component: integral to plasma membrane; go_function: receptor activity; go_function: Wnt receptor activity; go_function: G-protein coupled receptor activity; go_process: development; go_process: frizzled signaling pathway; go_process: establishment of tissue polarity; go_process: G-protein coupled rece…	0.0637226	0.162069	0.0591909	0.0356002	0.533299	0.021642	0.0583628	0.313016	0.0612706	0.413486	0.272319	0.060019	0.0909027	0.0774463	0.0643067	0.0227267	0.407641	0.0483822	0.0198418	0.0182602	0.0205162	0.0204121	0.0510659	0.0245808	0.0249222	0.0501895	0.0358424	0.0433542	0.0697517	0.0469305	0.0537045	0.0459394	0.046195	0.0292844	0.0226085	0.0231737	0.0444612
cg02171497	36	2	173001261	NCBI	36.1	TRUE	173000616	+	ITGA6	CD49f	NM_000210.1	Integrin alpha-6; go_component: integrin complex; go_component: integral to membrane; go_function: protein binding; go_function: receptor activity; go_function: calcium ion binding; go_process: cell adhesion; go_process: cell-matrix adhesion; go_process: integrin-mediated signaling pathway; go_process: cell-substrate junction assembly	0.812355	0.898081	0.0304928	0.0297178	0.0282557	0.0264831	0.0315142	0.0308606	0.0390046	0.0313529	0.0378413	0.034168	0.0301251	0.0297648	0.0260793	0.0552107	0.0219461	0.0361374	0.031708	0.0227157	0.0283801	0.148206	0.0268135	0.0207057	0.0337915	0.0319628	0.027742	0.029655	0.0301275	0.0305311	0.0331514	0.032171	0.0329149	0.0237411	0.0278878	0.0272322	0.0240531
cg02174862	36	3	195553095	NCBI	36.1	FALSE	195553344	-	CPN2	NA	XM_925798.1	Derived by automated computational analysis using gene prediction method: GNOMON.	0.898317	0.947865	0.836758	0.820502	0.779506	0.925441	0.573847	0.848336	0.910745	0.833923	0.842606	0.840444	0.807763	0.883908	0.534166	0.74554	0.813116	0.806296	0.912462	0.750081	0.88512	0.655703	0.839592	0.856356	0.864381	0.869528	0.841755	0.833399	0.847689	0.831456	0.810279	0.838113	0.788515	0.809907	0.756439	0.835481	0.894843
cg02177827	36	X	152889612	NCBI	36.1	TRUE	152891435	+	CXorf12	ITBA1; DXS9878E	NM_003492.1	go_component: cellular component unknown; go_function: molecular function unknown; go_process: biological process unknown	0.216167	0.373483	0.021217	0.0219815	0.150869	0.0222272	0.0949448	0.0188864	0.0213089	0.0257413	0.0218558	0.0192309	0.0215495	0.0212926	0.0155349	0.0242854	0.0174445	0.0293198	0.0179654	0.0166207	0.019236	0.0201698	0.0211414	0.019121	0.060056	0.0196243	0.0841576	0.0204262	0.021527	0.0217732	0.0213199	0.0241547	0.0245415	0.0197664	0.0220483	0.0200804	0.0181303
cg02192639	36	19	12413119	NCBI	36.1	FALSE	12412824	-	ZNF443	ZK1	NM_005815.2	Kruppel-type zinc finger (C2H2); go_component: nucleus; go_function: DNA binding; go_function: zinc ion binding; go_function: metal ion binding; go_process: transcription; go_process: response to stress; go_process: induction of apoptosis; go_process: regulation of transcription; DNA-dependent	0.00143242	0.0111881	0.0407311	0.0483697	0.0367112	0.0354016	0.0327084	0.0442184	0.0400428	0.0442693	0.0325262	0.0495368	0.0576125	0.0357459	0.0266455	0.0269823	0.0260678	0.0470104	0.0414195	0.0320151	0.0539577	0.0465835	0.0419223	0.0470675	0.0424779	0.0421197	0.0400862	0.0430783	0.0574884	0.0537513	0.0589456	0.0598746	0.0522905	0.0336043	0.0620127	0.0441415	0.0508598
cg02192969	36	15	87918140	NCBI	36.1	FALSE	87919797	+	C15orf42	NA	NA	NA	0.000322342	0.00390359	0.856333	0.802287	0.923688	0.788408	0.929194	0.824459	0.853508	0.815837	0.921465	0.828337	0.858468	0.921815	0.779555	0.927014	0.882983	0.847487	0.861177	0.825908	0.841237	0.854197	0.907698	0.887205	0.831168	0.793989	0.821237	0.800857	0.816819	0.801427	0.790204	0.77939	0.820978	0.818941	0.730571	0.824178	0.796709
cg02200377	36	5	34691653	NCBI	36.1	FALSE	34692275	+	RAI14	RAI13; NORPEG; KIAA1334; DKFZp564G013	NM_015577.1	novel retinal pigment epithelial gene	0.20245	0.362105	0.037058	0.0378142	0.0344794	0.0360744	0.0317779	0.0372555	0.0444172	0.0415188	0.0394627	0.0467857	0.123212	0.0368606	0.0319904	0.0341951	0.0615204	0.0394857	0.0356166	0.032873	0.61812	0.0325982	0.200241	0.0328453	0.0356181	0.0355737	0.0384362	0.0347059	0.0435475	0.0410915	0.0557248	0.0425666	0.0522087	0.0296268	0.0479334	0.0366547	0.0323798
cg02229888	36	4	1156121	NCBI	36.1	TRUE	1156597	-	SPON2	DIL1; DIL-1; Mindin; M-spondin	NM_012445.1	go_component: extracellular space; go_component: extracellular matrix (sensu Metazoa); go_function: protein binding; go_process: development; go_process: cell adhesion; go_process: immune response; go_process: axon guidance	0.0531693	0.14236	0.026029	0.0250773	0.0270723	0.0244779	0.0234476	0.0367585	0.0276841	0.0232948	0.0777404	0.023854	0.0233936	0.0238315	0.445446	0.0553635	0.0242714	0.0902277	0.0249858	0.0192741	0.0433979	0.0225454	0.104978	0.159348	0.0249715	0.0222686	0.0238577	0.0238079	0.0390366	0.0251836	0.0264693	0.0250511	0.0265056	0.021769	0.0415068	0.0230452	0.0197624
cg02240149	36	17	71534495	NCBI	36.1	FALSE	71534972	-	EVPL	EVPK	NM_001988.1	go_component: cytoskeleton; go_component: plasmodesma; go_function: structural molecule activity; go_process: keratinization; go_process: epidermis development	0.869488	0.930084	0.843498	0.817848	0.928126	0.913368	0.806307	0.87198	0.914234	0.825928	0.914971	0.792962	0.924732	0.90873	0.756374	0.901937	0.298758	0.882047	0.837418	0.849579	0.788382	0.688645	0.68533	0.408467	0.828331	0.932716	0.743823	0.865385	0.810387	0.829462	0.820561	0.836673	0.844364	0.831335	0.811206	0.885092	0.885693
cg02258409	36	X	152937647	NCBI	36.1	FALSE	152938536	-	IRAK1	IRAK; pelle	NM_001569.3	isoform 1 is encoded by transcript variant 1; Pelle (Drosophila) homolog; go_component: interleukin-1 receptor complex; go_function: ATP binding; go_function: protein binding; go_function: receptor activity; go_function: nucleotide binding; go_function: transferase activity; go_function: magnesium ion binding; go_function: protein kinase binding; go_function: protein kinase activity; go_function:…	0.0327682	0.0996638	0.0654383	0.112142	0.297015	0.0383567	0.0289369	0.0311701	0.0540708	0.103621	0.149847	0.0432379	0.0877966	0.0673336	0.0309669	0.031808	0.0305837	0.095387	0.104943	0.024932	0.188945	0.0655562	0.0653204	0.257469	0.286098	0.0781871	0.181183	0.138207	0.0781056	0.105895	0.0921339	0.0854742	0.0920906	0.0812238	0.121741	0.236746	0.117749
cg02343258	36	7	128365331	NCBI	36.1	TRUE	128365230	+	IRF5	NA	NM_002200.3	isoform a is encoded by transcript variant 1; go_component: nucleus; go_function: transcription factor activity; go_function: RNA polymerase III transcription factor activity; go_process: transcription; go_process: regulation of transcription; DNA-dependent	0.00120926	0.00991442	0.176251	0.0637604	0.285268	0.0487095	0.0318862	0.101035	0.215941	0.0522326	0.271653	0.268105	0.199989	0.0421585	0.0742615	0.219527	0.171476	0.111122	0.181981	0.0539857	0.279261	0.177652	0.174851	0.356623	0.0735498	0.0485404	0.0642665	0.0749086	0.0710998	0.0582877	0.108206	0.0640093	0.0752673	0.0539212	0.0609133	0.0387656	0.0683987
cg02345567	36	11	8636509	NCBI	36.1	FALSE	8636959	-	ENSG00000166436	NA	NA	NA	0.784126	0.877902	0.78487	0.749552	0.785552	0.784188	0.382122	0.772479	0.909165	0.83742	0.717945	0.542383	0.847028	0.457821	0.875548	0.0907188	0.354695	0.824359	0.697897	0.805399	0.858771	0.944149	0.855409	0.713361	0.727947	0.804031	0.788519	0.75617	0.816288	0.780121	0.800191	0.740204	0.689017	0.783234	0.644363	0.868458	0.722646
cg02452944	36	5	140790293	NCBI	36.1	TRUE	140790342	+	PCDHGA12	FIB3; CDH21; KIAA0588; PCDH-GAMMA-A12	NM_003735.2	isoform 1 precursor is encoded by transcript variant 1; fibroblast cadherin FIB3; cadherin 21; go_component: membrane; go_component: integral to membrane; go_function: protein binding; go_function: calcium ion binding; go_process: cell adhesion; go_process: homophilic cell adhesion	0.00365448	0.0213448	0.439159	0.112524	0.929782	0.410207	0.46811	0.566337	0.709246	0.0342182	0.277624	0.044919	0.234169	0.0275866	0.610193	0.925522	0.0239719	0.811142	0.821839	0.0258407	0.895917	0.206391	0.255128	0.830674	0.111096	0.0425669	0.0960277	0.0410315	0.0920542	0.162296	0.234626	0.125731	0.171819	0.1687	0.0451643	0.0719333	0.034857
cg02455778	36	19	12413659	NCBI	36.1	FALSE	12412824	-	ZNF443	ZK1	NM_005815.2	Kruppel-type zinc finger (C2H2); go_component: nucleus; go_function: DNA binding; go_function: zinc ion binding; go_function: metal ion binding; go_process: transcription; go_process: response to stress; go_process: induction of apoptosis; go_process: regulation of transcription; DNA-dependent	0.277355	0.447566	0.798574	0.742406	0.835532	0.892223	0.849584	0.771923	0.785393	0.803457	0.790143	0.79369	0.615783	0.814864	0.829348	0.607044	0.666342	0.70387	0.852393	0.619763	0.846855	0.830117	0.820852	0.722176	0.809588	0.855921	0.751362	0.790718	0.742392	0.818334	0.663454	0.692203	0.738764	0.729118	0.78736	0.805765	0.809399
cg02465056	36	5	16938246	NCBI	36.1	FALSE	16936706	-	MYO10	NA	NA	NA	0.0171814	0.0624778	0.809015	0.762789	0.769912	0.920607	0.665104	0.821241	0.881761	0.801362	0.67729	0.912795	0.746593	0.816668	0.795595	0.886093	0.717218	0.58177	0.742573	0.842242	0.909021	0.821732	0.869615	0.704496	0.807244	0.880218	0.788909	0.834024	0.741632	0.838245	0.806064	0.686878	0.808597	0.737641	0.600883	0.67741	0.708841
cg02500031	36	2	113752976	NCBI	36.1	TRUE	113752968	-	PAX8	NA	NM_013951.2	isoform PAX8B is encoded by transcript variant PAX8B; paired domain gene 8; go_component: nucleus; go_function: ATP binding; go_function: transcription factor activity; go_function: nucleoside diphosphate kinase activity; go_process: transcription; go_process: CTP biosynthesis; go_process: GTP biosynthesis; go_process: UTP biosynthesis; go_process: morphogenesis; go_process: cell differentiation;…	0.927279	0.964545	0.892347	0.871529	0.676122	0.928724	0.911236	0.284113	0.884531	0.609648	0.353802	0.456052	0.916281	0.92366	0.860139	0.914581	0.881705	0.838027	0.914771	0.913972	0.889299	0.92843	0.895394	0.910151	0.841942	0.881142	0.867995	0.919312	0.87862	0.897061	0.8665	0.885152	0.874836	0.852277	0.868584	0.850555	0.887018
cg02522523	36	12	112057804	NCBI	36.1	TRUE	112058404	-	RASAL1	RASAL	NM_004658.1	RAS-GTPase-activating protein-like; GAP1 like protein; go_function: metal ion binding; go_function: phospholipid binding; go_function: Ras GTPase activator activity; go_process: intracellular signaling cascade	0.000850677	0.0077441	0.0894027	0.0266183	0.232739	0.0229279	0.0219334	0.124683	0.0267931	0.0259896	0.113904	0.118791	0.0560833	0.0663626	0.0202657	0.152575	0.142624	0.0234207	0.0723356	0.10647	0.808473	0.0305616	0.33458	0.185887	0.0264111	0.0277395	0.0324385	0.0326211	0.0242967	0.0377613	0.0316085	0.0212524	0.0257563	0.0268255	0.0236069	0.0304379	0.0202173
cg02533554	36	3	48729216	NCBI	36.1	TRUE	48729710	-	IP6K2	PiUS; IP6K2	NM_001005909.1	isoform a is encoded by transcript variant 2; inositol hexakisphosphate kinase 2; insP6 kinase 2; Pi uptake stimulator; ATP:1D-myo-inositol-hexakisphosphate phosphotransferase; go_component: nucleus; go_function: transferase activity; go_function: polyphosphate kinase activity; go_function: inositol trisphosphate 3-kinase activity; go_function: inositol hexakisphosphate kinase activity	0.647655	0.78288	0.340252	0.340178	0.31691	0.260554	0.438352	0.377366	0.547384	0.22311	0.385715	0.286391	0.331265	0.42146	0.212891	0.368018	0.238857	0.419598	0.282799	0.321224	0.349239	0.427318	0.383525	0.302607	0.403337	0.414747	0.34304	0.350101	0.390474	0.324831	0.374944	0.326362	0.336139	0.238811	0.43148	0.336188	0.258113
cg02555371	36	17	1591358	NCBI	36.1	FALSE	1593058	+	SERPINF2	NA	NA	NA	0.898317	0.947865	0.942699	0.941771	0.930172	0.94868	0.916089	0.947694	0.904515	0.934509	0.950608	0.920335	0.948064	0.951077	0.853757	0.944613	0.93108	0.937309	0.947552	0.940785	0.958695	0.964318	0.949098	0.938653	0.923129	0.939097	0.937037	0.943885	0.941107	0.947791	0.942817	0.943971	0.939192	0.917788	0.941995	0.917337	0.938237
cg02617595	36	3	52802259	NCBI	36.1	FALSE	52803854	+	ITIH3	H3P	NM_002217.2	Inter-alpha (globulin) inhibitor; H3 polypeptide; pre-alpha (globulin) inhibitor; H3 polypeptide; inter-alpha-trypsin inhibitor heavy chain H3; go_component: extracellular region; go_function: serine-type endopeptidase inhibitor activity; go_process: hyaluronan metabolism	0.00365448	0.0213448	0.816681	0.88486	0.847827	0.933066	0.392415	0.879856	0.621781	0.747096	0.627722	0.65569	0.841592	0.79111	0.889153	0.708716	0.827087	0.264696	0.422416	0.84875	0.922106	0.933488	0.928452	0.806275	0.878598	0.891975	0.888602	0.912713	0.880148	0.900475	0.881118	0.927134	0.883897	0.891142	0.888729	0.870466	0.923526
cg02647192	36	10	105606191	NCBI	36.1	FALSE	105605154	-	SH3PXD2A	FISH; SH3MD1	NM_014631.2	go_function: protein binding; go_function: phosphoinositide binding; go_process: intracellular signaling cascade	0.00232506	0.0156586	0.500711	0.792449	0.434201	0.542644	0.390028	0.629247	0.866592	0.331151	0.402728	0.078157	0.892547	0.0447011	0.458778	0.398674	0.195477	0.158821	0.562062	0.929272	0.930735	0.896315	0.755405	0.810702	0.800824	0.833403	0.820763	0.835881	0.780669	0.872136	0.745259	0.642447	0.693845	0.742438	0.621004	0.715834	0.829706
cg02647990	36	3	197715234	NCBI	36.1	TRUE	197714979	-	RNF168	FLJ35794	NM_152617.2	go_component: ubiquitin ligase complex; go_function: zinc ion binding; go_function: metal ion binding; go_function: ubiquitin-protein ligase activity; go_process: protein ubiquitination	0.784126	0.877902	0.0781355	0.0981341	0.0318398	0.206246	0.148987	0.0528014	0.0399301	0.205657	0.246137	0.0517033	0.032233	0.0691135	0.0288374	0.164567	0.0903879	0.155425	0.0787445	0.0265639	0.173077	0.0735073	0.0775265	0.112964	0.0690968	0.142556	0.0569608	0.174253	0.152461	0.0719325	0.105333	0.0930561	0.136556	0.0433019	0.0269412	0.057031	0.0621315
cg02661557	36	7	158074246	NCBI	36.1	FALSE	158073179	-	PTPRN2	IAR; ICAAR; PTPRP; IA-2beta	NM_002847.2	isoform 1 precursor is encoded by transcript variant 1; protein tyrosine phosphatase receptor pi; tyrosine phosphatase IA-2 beta; IAR/receptor-like protein-tyrosine phosphatase; phogrin; go_component: integral to plasma membrane; go_function: receptor activity; go_function: hydrolase activity; go_function: protein tyrosine phosphatase activity; go_function: transmembrane receptor protein tyrosine…	0.00198555	0.0139411	0.543415	0.340225	0.587875	0.539519	0.394989	0.660374	0.88981	0.401044	0.77133	0.391949	0.24522	0.090119	0.467088	0.796243	0.700138	0.75917	0.547312	0.431062	0.909889	0.0872467	0.523207	0.741353	0.353757	0.297657	0.277502	0.316878	0.226429	0.346231	0.285719	0.398028	0.186693	0.184772	0.338712	0.245566	0.249126
cg02681355	36	X	152890401	NCBI	36.1	TRUE	152891435	+	CXorf12	ITBA1; DXS9878E	NM_003492.1	go_component: cellular component unknown; go_function: molecular function unknown; go_process: biological process unknown	0.674223	0.802502	0.0373068	0.0337329	0.354209	0.0298426	0.491713	0.0400704	0.0320532	0.0333438	0.0345821	0.0568998	0.0288332	0.0277951	0.0424145	0.110096	0.0398555	0.0456482	0.0235634	0.0244217	0.0376102	0.0319906	0.0456032	0.0370034	0.0904818	0.0264552	0.104563	0.0337703	0.030287	0.0385771	0.0400139	0.0301971	0.0428173	0.032655	0.030878	0.0296075	0.0256524
cg02691091	36	17	43347810	NCBI	36.1	FALSE	43347677	+	SP2	NA	NM_003110.4	go_component: nucleus; go_function: DNA binding; go_function: zinc ion binding; go_function: metal ion binding; go_function: RNA polymerase II transcription factor activity; go_process: transcription; go_process: immune response; go_process: regulation of transcription from RNA polymerase II promoter	0.0106888	0.0456608	0.576747	0.542997	0.745794	0.513788	0.644957	0.573423	0.580072	0.565613	0.646274	0.658906	0.63537	0.551098	0.589955	0.569431	0.568511	0.55898	0.638637	0.597136	0.512824	0.589148	0.572274	0.508819	0.537928	0.53917	0.546295	0.584276	0.584026	0.564982	0.550402	0.555202	0.575243	0.583636	0.560315	0.50743	0.624168
cg02754328	36	20	10604508	NCBI	36.1	TRUE	10602590	-	JAG1	AGS; AHD; AWS; HJ1; CD339; JAGL1; MGC104644	NM_000214.1	jagged1 (Alagille syndrome); go_component: membrane; go_component: extracellular region; go_component: integral to plasma membrane; go_function: Notch binding; go_function: calcium ion binding; go_function: calcium ion binding; go_function: growth factor activity; go_function: structural molecule activity; go_process: development; go_process: hemopoiesis; go_process: angiogenesis; go_process: cel…	0.956329	0.980089	0.89648	0.892339	0.911257	0.929724	0.918549	0.921154	0.774841	0.899569	0.914725	0.890632	0.877535	0.898817	0.798154	0.894143	0.891523	0.890739	0.908118	0.90344	0.842121	0.912737	0.856163	0.880843	0.888774	0.929455	0.910708	0.90443	0.902752	0.911017	0.910514	0.920182	0.889054	0.891825	0.886373	0.925221	0.935946
cg02780017	36	11	64737803	NCBI	36.1	FALSE	64737885	+	FLJ16331	NA	NM_001004326.1	NA	0.452375	0.624619	0.039753	0.0684622	0.0309173	0.0505768	0.0366801	0.0420394	0.0335149	0.0294622	0.0330357	0.0374665	0.414415	0.0287436	0.15392	0.0755832	0.0464777	0.04618	0.0618891	0.0194503	0.0253942	0.579635	0.0992344	0.0267263	0.0618097	0.073903	0.0393109	0.0569205	0.0947717	0.0579698	0.0935821	0.073148	0.0438706	0.030619	0.157806	0.071276	0.0335864
cg02829601	36	6	158990947	NCBI	36.1	FALSE	158991088	+	SYTL3	SLP3; MGC105130; MGC118883; MGC118884; MGC118885; exophilin-6	NM_001009991.1	go_function: protein binding; go_function: Rab GTPase binding; go_process: intracellular protein transport	0.728506	0.842056	0.0523312	0.0567478	0.441941	0.0502659	0.0454854	0.0443462	0.0452526	0.0565691	0.0524878	0.043723	0.0527145	0.0708828	0.0414791	0.0511913	0.056798	0.0724215	0.0504752	0.102573	0.0545105	0.0469801	0.0521746	0.140874	0.0637146	0.0523165	0.0501047	0.0496761	0.0673211	0.0542678	0.0658852	0.0490714	0.0612057	0.049645	0.0639489	0.0477395	0.0544505
cg02844892	36	6	31478391	NCBI	36.1	FALSE	31479350	+	MICA	PERB11.1; MGC111087; truncated	NM_000247.1	HLA class I alpha chain; MHC class I-like molecule PERB11.1-13.1; MHC class I-like molecule PERB11.1-18.2; MHC class I-like molecule PERB11.1-35.1; MHC class I-like molecule PERB11.1-44.1; MHC class I-like molecule PERB11.1-44.3; MHC class I-like molecule PERB11.1-46.1; MHC class I-like molecule PERB11.1-47.1; MHC class I-like molecule PERB11.1-52.1; MHC class I-like molecule PERB11.1-54.1; MHC c…	0.113987	0.242291	0.186623	0.278725	0.118704	0.190961	0.159271	0.221879	0.10716	0.34591	0.129722	0.275803	0.246417	0.0679779	0.126914	0.4871	0.257632	0.169791	0.525564	0.116266	0.474305	0.182285	0.37312	0.107023	0.234439	0.233088	0.244441	0.298356	0.328313	0.357046	0.295276	0.336286	0.28327	0.227351	0.454187	0.406039	0.309552
cg02894015	36	14	22374608	NCBI	36.1	FALSE	22375633	+	MMP14	MMP-X1; MTMMP1; MT1-MMP	NM_004995.2	membrane-type-1 matrix metalloproteinase; matrix metalloproteinase 14 (membrane-inserted); membrane-type matrix metalloproteinase 1; membrane type 1 metalloprotease; go_component: membrane; go_component: integral to plasma membrane; go_component: extracellular matrix (sensu Metazoa); go_function: calcium ion binding; go_function: zinc ion binding; go_function: metalloendopeptidase activity; go_pr…	0.0171814	0.0624778	0.800579	0.851	0.686721	0.687326	0.86525	0.838306	0.689577	0.740609	0.878719	0.806562	0.703484	0.844406	0.794596	0.634809	0.698215	0.844321	0.791587	0.890082	0.834629	0.790758	0.869601	0.903479	0.800489	0.856899	0.834759	0.83009	0.896358	0.84104	0.865657	0.867223	0.860385	0.818725	0.902869	0.889985	0.886671
cg02904477	36	14	76858063	NCBI	36.1	TRUE	76857107	+	GSTZ1	MAI; MAAI; GSTZ1-1; MGC2029	NM_001513.2	isoform 3 is encoded by transcript variant 3; glutathione s-transferase Zeta 1; maleylacetone isomerase; glutathione S-alkyltransferase; glutathione S-aryltransferase; S-(hydroxyalkyl)glutathione lyase; glutathione S-aralkyltransferase; maleylacetoacetate isomerase; Glutathione transferase zeta 1 variant; go_component: cytoplasm; go_component: mitochondrion; go_function: catalytic activity; go_fu…	0.621513	0.763871	0.0185769	0.0182941	0.0179132	0.0176248	0.0203718	0.0238215	0.0166638	0.0214912	0.017449	0.0185939	0.0192984	0.0185599	0.0190996	0.0196259	0.0165554	0.0178571	0.0157147	0.0218135	0.017089	0.0151509	0.0186217	0.0207187	0.0260641	0.0185355	0.0170131	0.0196107	0.0192889	0.0197555	0.0165053	0.0173406	0.0210551	0.0155509	0.0194069	0.0183363	0.016804
cg02919712	36	8	120954692	NCBI	36.1	FALSE	120955146	+	DEPDC6	DEP.6; FLJ12428; FLJ13854; DKFZp564B1778	NM_022783.1	go_function: protein binding; go_process: intracellular signaling cascade	0.898317	0.947865	0.209598	0.263261	0.0743147	0.442053	0.113755	0.269377	0.191418	0.332585	0.42601	0.121617	0.538996	0.200937	0.579041	0.0688599	0.33851	0.218259	0.199532	0.054974	0.18066	0.380759	0.365838	0.126411	0.373638	0.26015	0.283878	0.340799	0.162466	0.278484	0.214803	0.319918	0.228521	0.243892	0.302128	0.216256	0.158622
cg02970545	36	17	71031787	NCBI	36.1	FALSE	71033378	+	LLGL2	HGL; LGL2	NM_004524.2	isoform a is encoded by transcript variant 1; human giant larvae homolog; go_process: transport	0.189348	0.347138	0.857851	0.83407	0.900056	0.884648	0.827081	0.855522	0.845583	0.808135	0.90427	0.785449	0.873364	0.911424	0.716192	0.865472	0.873374	0.860181	0.895073	0.87252	0.855442	0.826298	0.852337	0.782245	0.850788	0.82917	0.801942	0.858995	0.843937	0.816017	0.824443	0.851219	0.813591	0.832049	0.842702	0.847216	0.892744
cg03019139	36	19	58326980	NCBI	36.1	FALSE	58327957	-	ZNF415	FLJ11191	NM_018355.2	go_component: nucleus; go_function: zinc ion binding; go_function: metal ion binding; go_function: nucleic acid binding; go_process: regulation of transcription; DNA-dependent	0.474905	0.64229	0.435287	0.368558	0.436529	0.401601	0.302317	0.452659	0.278019	0.468013	0.522139	0.5136	0.36302	0.350251	0.434045	0.53708	0.474235	0.283966	0.204896	0.234468	0.475884	0.709593	0.57406	0.265423	0.300687	0.626636	0.394629	0.221557	0.278052	0.418258	0.346348	0.202916	0.34349	0.268611	0.486208	0.368657	0.294553
cg03034168	36	2	70044185	NCBI	36.1	FALSE	70042901	-	FLJ25084	MUNO	NM_152792.1	SASPase; go_function: magnesium ion binding; go_function: aspartic-type endopeptidase activity; go_function: phosphopantetheinyltransferase activity; go_process: proteolysis; go_process: fatty acid biosynthesis	0.0295753	0.0931729	0.942583	0.927717	0.941709	0.964863	0.948377	0.947099	0.952965	0.927749	0.952341	0.948074	0.942231	0.923239	0.924137	0.327008	0.929316	0.942936	0.956712	0.929425	0.609852	0.962359	0.934666	0.952142	0.95159	0.939637	0.926227	0.939126	0.934674	0.934587	0.933694	0.947663	0.926681	0.898672	0.902134	0.921108	0.953612
cg03058643	36	14	77779658	NCBI	36.1	FALSE	77779190	+	ENSG00000021645	NA	NA	NA	0.00485992	0.0261841	0.773284	0.690631	0.876623	0.759171	0.824117	0.771491	0.775077	0.728764	0.864372	0.74385	0.765778	0.896471	0.7867	0.874154	0.789516	0.744744	0.715416	0.852217	0.666915	0.6129	0.817733	0.570165	0.667291	0.670321	0.665267	0.753255	0.678971	0.74265	0.661981	0.678545	0.729026	0.755727	0.690288	0.691943	0.641212
cg03067396	36	1	63832465	NCBI	36.1	TRUE	63831535	+	PGM1	NA	NM_002633.2	go_component: cytoplasm; go_function: isomerase activity; go_function: magnesium ion binding; go_function: phosphoglucomutase activity; go_process: glucose metabolism; go_process: carbohydrate metabolism	0.216167	0.373483	0.0287301	0.0284865	0.026066	0.0256203	0.0235359	0.0298325	0.0270278	0.0331979	0.0296128	0.0316669	0.0308724	0.0292251	0.0452836	0.0282351	0.0204369	0.0299198	0.0225322	0.0198936	0.0336325	0.0223735	0.0267218	0.0348021	0.0295223	0.0280374	0.027764	0.0287196	0.0314362	0.0293389	0.0287561	0.029204	0.0328905	0.0212634	0.0285142	0.0319434	0.0261911
cg03067851	36	14	20457591	NCBI	36.1	FALSE	20457641	+	ENSG00000136315	NA	NA	NA	0.00271225	0.0179008	0.40924	0.102226	0.0305081	0.0305878	0.0328148	0.525972	0.608242	0.318916	0.591669	0.850082	0.0411361	0.586103	0.595275	0.270412	0.0649513	0.827666	0.828123	0.1785	0.895874	0.0281261	0.499565	0.160508	0.0620101	0.176736	0.105616	0.0770205	0.0957493	0.058792	0.108626	0.132909	0.0902417	0.0943198	0.0690133	0.0920697	0.0935398
cg03071725	36	9	73574351	NCBI	36.1	TRUE	73573228	-	TMEM2	NA	NM_013390.1	putative; go_component: integral to membrane; go_component: integral to membrane	0.956329	0.980089	0.0307593	0.0303835	0.0311504	0.0315929	0.0270675	0.0319792	0.0289708	0.0401936	0.0392696	0.0367512	0.032325	0.0338575	0.0240553	0.03064	0.0208532	0.0287653	0.0311373	0.0223581	0.0240081	0.0255345	0.0308786	0.0246139	0.0304922	0.0305768	0.0269966	0.0276413	0.0349837	0.0343247	0.0295412	0.0298507	0.0351111	0.0273829	0.0317385	0.0295783	0.0290257
cg03085259	36	19	843367	NCBI	36.1	FALSE	844218	-	THRAP5	MED16; DRIP92; TRAP95	NM_005481.2	thyroid hormone receptor-associated protein complex component; thyroid hormone receptor-associated protein; 95-kD subunit; go_component: nucleus; go_component: mediator complex; go_function: receptor activity; go_function: vitamin D receptor binding; go_function: transcription cofactor activity; go_function: thyroid hormone receptor binding; go_function: transcriptional activator activity; go_fun…	0.000707626	0.00697065	0.148554	0.0840779	0.227934	0.506985	0.0374579	0.0646414	0.372039	0.0552481	0.0370033	0.035561	0.379035	0.0643066	0.377338	0.227926	0.187775	0.106465	0.108474	0.0333357	0.287969	0.52356	0.109334	0.273874	0.129061	0.0936282	0.0969382	0.0246436	0.0557775	0.0898754	0.0933076	0.102333	0.0933734	0.0846825	0.0246632	0.023694	0.0223535
cg03085296	36	2	172999898	NCBI	36.1	TRUE	173000616	+	ITGA6	CD49f	NM_000210.1	Integrin alpha-6; go_component: integrin complex; go_component: integral to membrane; go_function: protein binding; go_function: receptor activity; go_function: calcium ion binding; go_process: cell adhesion; go_process: cell-matrix adhesion; go_process: integrin-mediated signaling pathway; go_process: cell-substrate junction assembly	0.0239506	0.0804447	0.790371	0.827884	0.892942	0.866387	0.657557	0.816144	0.5397	0.746547	0.615203	0.835329	0.663144	0.855977	0.73718	0.763778	0.865294	0.801444	0.633429	0.823173	0.845792	0.779298	0.778836	0.832587	0.84775	0.86277	0.799411	0.83721	0.851459	0.845399	0.827753	0.793236	0.811907	0.848123	0.78009	0.861749	0.867229
cg03109701	36	12	115659141	NCBI	36.1	FALSE	115660526	+	TMEM118	FLJ14627	NM_032814.1	go_function: iron ion binding; go_function: electron transporter activity; go_process: electron transport	0.0239506	0.0804447	0.489925	0.67394	0.73386	0.548021	0.864668	0.384249	0.872238	0.432035	0.238543	0.198416	0.336817	0.547816	0.0229664	0.748721	0.132938	0.181751	0.0256991	0.360623	0.873599	0.811706	0.87917	0.813735	0.657066	0.677919	0.659141	0.778263	0.632901	0.674582	0.56801	0.656938	0.672827	0.677059	0.696579	0.610152	0.774966
cg03134245	36	3	197715893	NCBI	36.1	FALSE	197714979	-	RNF168	FLJ35794	NM_152617.2	go_component: ubiquitin ligase complex; go_function: zinc ion binding; go_function: metal ion binding; go_function: ubiquitin-protein ligase activity; go_process: protein ubiquitination	0.0362339	0.106761	0.73534	0.784767	0.791821	0.812489	0.839577	0.758319	0.772924	0.734974	0.77859	0.784361	0.735706	0.727465	0.619078	0.795856	0.728786	0.732374	0.721316	0.738626	0.7273	0.485268	0.730851	0.71934	0.80214	0.791749	0.781435	0.772203	0.832947	0.759645	0.778595	0.806006	0.715215	0.744996	0.789019	0.750419	0.842663
cg03171119	36	X	70067071	NCBI	36.1	FALSE	70067655	-	SLC7A3	ATRC3; CAT-3; FLJ14541; MGC20687	NM_032803.3	go_component: membrane; go_component: integral to membrane; go_function: amino acid permease activity; go_process: transport; go_process: amino acid transport	0.812355	0.898081	0.0476792	0.106199	0.625389	0.0459607	0.562322	0.0361002	0.0448086	0.0331473	0.0622983	0.0377493	0.101043	0.0293185	0.503059	0.038954	0.0493977	0.0625592	0.043172	0.0328552	0.605078	0.0678551	0.0449949	0.22986	0.202883	0.205846	0.366871	0.0439042	0.106549	0.184536	0.235692	0.119072	0.106081	0.0725895	0.0495235	0.120787	0.0787179
cg03227148	36	3	127382460	NCBI	36.1	TRUE	127382175	-	ALDH1L1	FTHFD; DKFZp781N0997	NM_012190.2	formyltetrahydrofolate dehydrogenase; go_component: cytoplasm; go_function: cofactor binding; go_function: oxidoreductase activity; go_function: electron transporter activity; go_function: methionyl-tRNA formyltransferase activity; go_function: formyltetrahydrofolate dehydrogenase activity; go_function: hydroxymethyl-; formyl- and related transferase activity; go_process: biosynthesis; go_process…	0.00120926	0.00991442	0.0654	0.0371525	0.53798	0.0363941	0.0346962	0.167088	0.0864132	0.317294	0.037068	0.0349162	0.0688433	0.0358379	0.0463862	0.032836	0.0619567	0.339329	0.299165	0.0355911	0.361616	0.0326845	0.437123	0.704887	0.0476763	0.0356005	0.0426227	0.0338804	0.0579426	0.0458483	0.0419727	0.0584761	0.0378258	0.0277332	0.042282	0.0361828	0.0451115
cg03239193	36	X	122820458	NCBI	36.1	FALSE	122821729	+	BIRC4	API3; ILP1; MIHA; XIAP	NM_001167.2	X-linked inhibitor of apoptosis; apoptosis inhibitor 3; go_component: cytosol; go_component: intracellular; go_function: zinc ion binding; go_function: metal ion binding; go_function: protein binding; go_function: caspase inhibitor activity; go_function: cysteine protease inhibitor activity; go_process: apoptosis; go_process: anti-apoptosis; go_process: anti-apoptosis	0.840822	0.914992	0.137594	0.150167	0.396159	0.0324336	0.280189	0.0340318	0.550162	0.032856	0.0470859	0.891121	0.179287	0.0355607	0.529091	0.0410166	0.132691	0.0465889	0.032769	0.142496	0.499657	0.786921	0.110472	0.83137	0.385254	0.0415817	0.398446	0.0535086	0.202961	0.238946	0.153306	0.0396475	0.122011	0.160755	0.0473147	0.183906	0.0468967
cg03246671	36	7	89814115	NCBI	36.1	TRUE	89813926	+	GTPBP10	UG0751c10; DKFZp686A10121	NM_033107.1	go_function: GTP binding	0.0295753	0.0931729	0.0339531	0.0405557	0.0307331	0.0364131	0.0288338	0.0507906	0.0386446	0.0390101	0.0368943	0.0474901	0.0576673	0.0312078	0.0239292	0.0290415	0.0247873	0.0378923	0.0384804	0.0281217	0.0342366	0.0336696	0.0294163	0.0288785	0.0352355	0.0375638	0.0417111	0.0407676	0.044249	0.0462268	0.0507561	0.0397863	0.039379	0.0322685	0.0470092	0.0345134	0.0329866
cg03275820	36	X	76927671	NCBI	36.1	TRUE	76928358	-	ATRX	SHS; XH2; XNP; ATR2; MRXS3; RAD54; RAD54L; ZNF-HX; MGC2094	NM_138270.1	isoform 2 is encoded by transcript variant 2; alpha thalassemia/mental retardation syndrome X-linked (RAD54 (S. cerevisiae) homolog); DNA dependent ATPase and helicase; Zinc finger helicase; X-linked nuclear protein; helicase 2; X-linked; RAD54 (Saccharomyces cerevisiae); go_component: nucleus; go_component: nuclear heterochromatin; go_function: ATP binding; go_function: metal ion binding; go_fun…	0.0758514	0.182375	0.0404149	0.106824	0.209753	0.0339815	0.0204975	0.0237911	0.0938554	0.184427	0.024356	0.0286129	0.0968302	0.0237308	0.120177	0.0260411	0.0468483	0.048085	0.0580242	0.0217284	0.216643	0.0220115	0.0255825	0.192188	0.183434	0.0765592	0.118966	0.184728	0.114871	0.155197	0.137807	0.10463	0.0534277	0.0508197	0.0290246	0.0748975	0.134079
cg03278825	36	11	111400950	NCBI	36.1	TRUE	111401381	+	DLAT	DLTA; PDCE2; PDC-E2	NM_001931.2	70 kDa mitochondrial autoantigen of primary biliary cirrhosis; M2 antigen complex 70 kDa subunit; go_component: mitochondrion; go_component: pyruvate dehydrogenase complex; go_component: pyruvate dehydrogenase complex (sensu Eukaryota); go_function: protein binding; go_function: lipoic acid binding; go_function: transferase activity; go_function: acyltransferase activity; go_function: dihydrolipo…	1	1	0.022325	0.0214816	0.0236827	0.0515425	0.0185906	0.0225302	0.0248137	0.0320646	0.0232758	0.0209044	0.0228443	0.0241071	0.0194983	0.0217071	0.0221198	0.0247377	0.0208657	0.0177813	0.0209578	0.0173637	0.0227283	0.0191291	0.021039	0.0208636	0.0211976	0.0211992	0.0229017	0.0354286	0.0221816	0.0238267	0.0238242	0.0205139	0.0659473	0.0195397	0.0466146
cg03283421	36	10	124600974	NCBI	36.1	FALSE	124600299	-	CUZD1	ERG-1; UO-44	NM_022034.3	estrogen regulated gene 1; go_component: integral to membrane	0.812355	0.898081	0.318477	0.389724	0.779356	0.192421	0.583726	0.242867	0.302916	0.15432	0.612963	0.295372	0.656702	0.606724	0.140721	0.312992	0.58468	0.386291	0.276419	0.458658	0.323962	0.474283	0.27178	0.308253	0.194384	0.439667	0.354623	0.348362	0.38033	0.355715	0.46255	0.440117	0.32818	0.481005	0.461153	0.359538	0.265122
cg03298804	36	11	124327253	NCBI	36.1	FALSE	124329227	+	CCDC15	FLJ13215	NM_025004.1	synonym: FLJ13215	0.728506	0.842056	0.814377	0.796035	0.544638	0.8231	0.772107	0.822518	0.77222	0.902385	0.880907	0.662105	0.666698	0.900467	0.471231	0.836919	0.558572	0.857307	0.776705	0.806236	0.863388	0.830027	0.789323	0.866896	0.843487	0.784803	0.776707	0.863525	0.745469	0.804607	0.807267	0.879122	0.750641	0.807388	0.6483	0.752243	0.829528
cg03310967	36	11	901122	NCBI	36.1	TRUE	900823	-	CHID1	MGC3234; FLJ42707	NM_023947.2	go_function: chitinase activity; go_process: chitin catabolism; go_process: carbohydrate metabolism	0.840822	0.914992	0.0351926	0.0369367	0.0300601	0.0291901	0.02689	0.0524665	0.111247	0.0416704	0.0410156	0.0450598	0.0561526	0.0366514	0.0547361	0.0298545	0.0182185	0.0559416	0.0240166	0.0337338	0.0326098	0.102155	0.0282964	0.0323682	0.036932	0.0575453	0.0538488	0.0475686	0.0446101	0.043328	0.0333826	0.0773529	0.0365757	0.0235638	0.0461113	0.0284238	0.0284409
cg03341204	36	22	49458123	NCBI	36.1	FALSE	49459709	+	SHANK3	NA	XM_037493.6	overriding stop codons	0.595819	0.744774	0.0280208	0.0407707	0.129631	0.0330717	0.0229083	0.0274663	0.0291102	0.0554793	0.0300454	0.0251934	0.0276332	0.0284084	0.0197152	0.0271541	0.0183406	0.0339584	0.0207256	0.0197272	0.0901842	0.0212713	0.272423	0.25555	0.0282841	0.0311644	0.0366957	0.0240788	0.0807762	0.0491673	0.0686843	0.0332331	0.0363591	0.0284975	0.0410237	0.0574645	0.0467192
cg03357333	36	16	63714880	NCBI	36.1	TRUE	63713420	-	CDH11	OB; CAD11; CDHOB; OSF-4	NM_001797.2	osteoblast cadherin; cadherin-11; OB-cadherin; go_component: membrane; go_component: integral to membrane; go_function: protein binding; go_function: calcium ion binding; go_process: ossification; go_process: homophilic cell adhesion; go_process: homophilic cell adhesion	0.20245	0.362105	0.0344627	0.0379647	0.0302274	0.028711	0.0265925	0.0314184	0.102813	0.0345163	0.0349061	0.0315332	0.0344091	0.0280425	0.0238277	0.0288444	0.178747	0.187747	0.161409	0.0656159	0.674487	0.0311984	0.260958	0.697588	0.0509815	0.0708549	0.039461	0.0373602	0.0346076	0.0521103	0.0539352	0.0658405	0.057078	0.029934	0.0357579	0.0345089	0.0552865
cg03365627	36	7	2563251	NCBI	36.1	TRUE	2565158	+	IQCE	KIAA1023; MGC41907; 1700028P05Rik	NM_152558.2	synonyms: KIAA1023; MGC41907; 1700028P05Rik	0.0973072	0.217704	0.633135	0.691287	0.85043	0.463129	0.342878	0.533321	0.379996	0.395174	0.755201	0.382409	0.766123	0.514809	0.605344	0.736959	0.588681	0.680531	0.881759	0.654659	0.724583	0.611611	0.733724	0.763492	0.710474	0.741584	0.616448	0.65169	0.747714	0.70934	0.751361	0.690914	0.54747	0.543558	0.763611	0.744784	0.49261
cg03433704	36	13	74954604	NCBI	36.1	TRUE	74954251	-	TBC1D4	AS160; DKFZp779C0666	NM_014832.1	TBC (Tre-2; BUB2; CDC16) domain-containing protein; Acrg embryonic lethality (mouse) minimal region ortholog; go_function: GTPase activator activity	0.545876	0.702981	0.0573954	0.0662196	0.234099	0.163628	0.406514	0.0554166	0.0392799	0.0317725	0.174245	0.0369133	0.050182	0.0391485	0.038605	0.0403771	0.123664	0.146813	0.0275367	0.129253	0.0593743	0.0834028	0.237153	0.0383205	0.0833631	0.122463	0.0831193	0.0437223	0.0962526	0.0966378	0.0812272	0.187716	0.102133	0.0350641	0.042531	0.0944638	0.0869688
cg03525637	36	22	29231338	NCBI	36.1	TRUE	29231682	-	SEC14L4	TAP3	NM_174977.2	go_component: membrane; go_component: intracellular; go_function: lipid binding; go_function: transporter activity; go_function: protein carrier activity; go_process: transport; go_process: intracellular protein transport	1.90735e-06	0.0001481	0.86191	0.583274	0.850727	0.892951	0.691597	0.935022	0.815705	0.919691	0.71109	0.936035	0.913994	0.757321	0.782678	0.795728	0.873093	0.894713	0.918934	0.740005	0.935273	0.591457	0.731303	0.921885	0.694342	0.616713	0.60477	0.68667	0.556732	0.628776	0.653135	0.685923	0.706567	0.472392	0.544748	0.468052	0.529863
cg03534647	36	14	73486793	NCBI	36.1	TRUE	73486396	+	COQ6	CGI-10	NM_182476.1	isoform a is encoded by transcript variant 1; coenzyme Q6 homolog (yeast); go_function: FAD binding; go_function: monooxygenase activity; go_function: ubiquinone biosynthesis monooxygenase activity; go_process: metabolism; go_process: electron transport; go_process: ubiquinone biosynthesis; go_process: aromatic compound metabolism	0.0531693	0.14236	0.0206432	0.0220079	0.02473	0.0211743	0.0188891	0.020722	0.0202045	0.0414802	0.0202503	0.0212381	0.0205643	0.0223012	0.0183389	0.0230251	0.0164133	0.0250122	0.0161223	0.0156368	0.0196241	0.0187647	0.0208814	0.0244974	0.0225205	0.0203935	0.02174	0.0206492	0.0223612	0.0232258	0.0249547	0.0217693	0.0241942	0.0166479	0.0348661	0.0192873	0.0194474
cg03536846	36	8	120955435	NCBI	36.1	TRUE	120955146	+	DEPDC6	DEP.6; FLJ12428; FLJ13854; DKFZp564B1778	NM_022783.1	go_function: protein binding; go_process: intracellular signaling cascade	0.647655	0.78288	0.0292524	0.0341025	0.0243388	0.034583	0.0247132	0.0392321	0.0415331	0.0263493	0.0315437	0.0440851	0.0340839	0.0272377	0.0247635	0.0312263	0.0249773	0.0354274	0.260786	0.022104	0.0264701	0.031214	0.0272478	0.0272908	0.0275026	0.0319507	0.0387336	0.0319103	0.0348262	0.0336911	0.0356711	0.0332621	0.0331594	0.024606	0.0350265	0.0293279	0.0299673
cg03541940	36	13	100091687	NCBI	36.1	FALSE	100092488	-	TMTC4	FLJ14624; FLJ22153	NM_032813.1	go_function: binding	0.105398	0.231876	0.0505	0.0584989	0.0428389	0.0894076	0.0522287	0.0551429	0.0763299	0.0541347	0.0437517	0.0558499	0.036556	0.0474601	0.0225098	0.0478285	0.0333203	0.0566655	0.0344562	0.0554608	0.0594788	0.0501172	0.0508828	0.0410629	0.0572075	0.0665207	0.0560625	0.0605318	0.0597733	0.0631179	0.0619694	0.052533	0.0636446	0.0488479	0.0706572	0.0665687	0.0550314
cg03551633	36	11	65099169	NCBI	36.1	TRUE	65100091	+	EHBP1L1	NA	XM_170658.3	Derived by automated computational analysis using gene prediction method: GNOMON.	0.153646	0.298255	0.0194917	0.0179732	0.111566	0.0173168	0.0966875	0.0188723	0.0236325	0.0224577	0.0236063	0.0188575	0.0196747	0.178035	0.036048	0.0231071	0.013818	0.0174254	0.0141932	0.0133256	0.187795	0.017768	0.0165265	0.0193087	0.0194871	0.0230457	0.0174161	0.0166171	0.0184363	0.0184883	0.0229147	0.0162298	0.0230001	0.0176964	0.0191933	0.0160951	0.0208274
cg03572641	36	12	115805265	NCBI	36.1	FALSE	115803615	-	HRK	DP5; HARAKIRI	NM_003806.1	activator of apoptosis Hrk; harakiri; BCL2-interacting protein (contains only BH3 domain); go_function: protein binding; go_process: regulation of apoptosis; go_process: induction of apoptosis; go_process: negative regulation of survival gene product activity	0.0120792	0.0496716	0.100095	0.232621	0.113859	0.130226	0.0287561	0.0616027	0.0407449	0.203669	0.0448652	0.0325924	0.0434254	0.0310164	0.0243085	0.091576	0.108614	0.113682	0.0286645	0.113199	0.206175	0.438439	0.465599	0.28772	0.18685	0.201557	0.21918	0.194478	0.196069	0.298104	0.252414	0.1586	0.168103	0.250597	0.189639	0.346371	0.25852
cg03596731	36	16	63712744	NCBI	36.1	TRUE	63713420	-	CDH11	OB; CAD11; CDHOB; OSF-4	NM_001797.2	osteoblast cadherin; cadherin-11; OB-cadherin; go_component: membrane; go_component: integral to membrane; go_function: protein binding; go_function: calcium ion binding; go_process: ossification; go_process: homophilic cell adhesion; go_process: homophilic cell adhesion	0.595819	0.744774	0.0460179	0.0495857	0.176146	0.0383418	0.0416856	0.0431412	0.047206	0.0464935	0.0414981	0.0477447	0.0530229	0.0335724	0.0455423	0.0419951	0.182574	0.0567613	0.0345125	0.0306938	0.371685	0.0361795	0.223419	0.146185	0.0475481	0.0499337	0.0562219	0.0730489	0.0552235	0.04458	0.0435978	0.0487635	0.0446292	0.0370683	0.0492378	0.0575758	0.041738
cg03621279	36	5	193009	NCBI	36.1	FALSE	193373	+	KIAA1909	FLJ43173	NM_052909.2	go_function: catalytic activity; go_function: GTPase activator activity; go_function: guanyl-nucleotide exchange factor activity	0.113987	0.242291	0.37948	0.269375	0.458651	0.480189	0.0891979	0.1112	0.07494	0.504085	0.519287	0.30026	0.0548236	0.488057	0.360013	0.653771	0.398946	0.232214	0.577305	0.297776	0.200129	0.611742	0.572066	0.315016	0.38628	0.397751	0.292002	0.252045	0.34794	0.241626	0.295458	0.215247	0.241267	0.24802	0.0476718	0.39824	0.340992
cg03651549	36	2	112373185	NCBI	36.1	TRUE	112372662	+	MERTK	MER; c-mer	NM_006343.2	MER receptor tyrosine kinase; STK kinase; go_component: soluble fraction; go_component: integral to plasma membrane; go_function: ATP binding; go_function: receptor activity; go_function: nucleotide binding; go_function: transferase activity; go_function: transmembrane receptor protein tyrosine kinase activity; go_process: visual perception; go_process: sensory perception; go_process: cell-cell s…	0.0153122	0.0574207	0.0477457	0.0423888	0.03601	0.0412023	0.0332369	0.0411935	0.064081	0.0400478	0.0467945	0.0489883	0.0539202	0.0398913	0.0944785	0.0480852	0.0348163	0.0474062	0.131036	0.0302703	0.101149	0.178233	0.53826	0.588019	0.0500101	0.0375659	0.047488	0.0465565	0.0401336	0.0527557	0.0447426	0.0473797	0.046644	0.0299282	0.0393655	0.0473634	0.035298
cg03667929	36	6	133602482	NCBI	36.1	FALSE	133604206	+	EYA4	CMD1J; DFNA10	NM_004100.2	isoform a is encoded by transcript variant 1; deafness; autosomal dominant 10; dJ78N10.1 (eyes absent (Drosophila) homolog 4); go_component: nucleus; go_function: hydrolase activity; go_function: magnesium ion binding; go_function: protein tyrosine phosphatase activity; go_process: metabolism; go_process: transcription; go_process: morphogenesis; go_process: visual perception; go_process: sensory…	0.000707626	0.00697065	0.880274	0.827975	0.898984	0.88249	0.910859	0.888167	0.899296	0.873821	0.920369	0.852601	0.899863	0.876523	0.721209	0.915241	0.861204	0.783906	0.87392	0.864619	0.79272	0.88705	0.878059	0.911559	0.850817	0.85791	0.788087	0.87346	0.819399	0.818084	0.806286	0.833275	0.834392	0.845073	0.757581	0.867495	0.823625
cg03681700	36	7	94864945	NCBI	36.1	FALSE	94863598	-	PON3	NA	NM_000940.1	go_component: extracellular region; go_function: hydrolase activity; go_function: arylesterase activity; go_process: response to external stimulus	8.2016e-05	0.00140599	0.348003	0.655329	0.0322422	0.887011	0.783868	0.370242	0.359501	0.734738	0.196475	0.0868621	0.2741	0.0724498	0.336504	0.221858	0.0350284	0.251169	0.587022	0.402532	0.573514	0.615625	0.569323	0.183119	0.818985	0.833383	0.67073	0.658029	0.707856	0.58572	0.652629	0.71832	0.568286	0.664554	0.211888	0.751049	0.708733
cg03699528	36	6	143874555	NCBI	36.1	TRUE	143874556	-	FUCA2	MGC1314; dJ20N2.5; RP1-20N2.5	NM_032020.3	go_function: alpha-L-fucosidase activity; go_function: hydrolase activity; acting on glycosyl bonds; go_process: carbohydrate metabolism	0.0106888	0.0456608	0.11565	0.0549085	0.0598715	0.0380496	0.366414	0.0727024	0.784355	0.0559528	0.128495	0.229256	0.083941	0.28556	0.129526	0.16657	0.268957	0.522208	0.0349631	0.028083	0.040435	0.202814	0.0994538	0.102805	0.126272	0.0893606	0.0580197	0.038082	0.0428522	0.0453904	0.0562451	0.129112	0.0885681	0.0330777	0.045207	0.0757113	0.0484319
cg03714416	36	7	2565527	NCBI	36.1	TRUE	2565158	+	IQCE	KIAA1023; MGC41907; 1700028P05Rik	NM_152558.2	synonyms: KIAA1023; MGC41907; 1700028P05Rik	0.898317	0.947865	0.0474896	0.0429304	0.0521971	0.0251216	0.0243311	0.0524676	0.0642785	0.0539401	0.0264267	0.0500431	0.0731533	0.0270074	0.02331	0.057978	0.0346089	0.0540699	0.0606635	0.0519414	0.0258486	0.0449362	0.0263152	0.0247895	0.0417755	0.0504743	0.0547012	0.0349249	0.0587098	0.0565679	0.0385433	0.065905	0.0485251	0.0291329	0.0661708	0.0248815	0.0698276
cg03723020	36	19	61741458	NCBI	36.1	TRUE	61742129	+	ZFP28	KIAA1431; MGC104540; DKFZp686K03205	NM_020828.1	zinc finger factor X6; go_component: nucleus; go_component: intracellular; go_function: DNA binding; go_function: zinc ion binding; go_function: metal ion binding; go_function: nucleic acid binding; go_process: transcription; go_process: regulation of transcription; DNA-dependent	0.20245	0.362105	0.0384039	0.0324935	0.793659	0.0251134	0.0228889	0.0486226	0.0299666	0.0345198	0.026525	0.0275491	0.0301245	0.0719482	0.0224094	0.0476781	0.443684	0.042288	0.0208298	0.0869592	0.51249	0.054519	0.18535	0.0242951	0.0259065	0.0549879	0.0430944	0.0388048	0.0655438	0.0291759	0.0495466	0.0278485	0.0287735	0.0337251	0.0312618	0.0258761	0.0271621
cg03723482	36	4	121207460	NCBI	36.1	TRUE	121207411	-	MAD2L1	MAD2; HSMAD2	NM_002358.2	mitotic arrest deficient; yeast; homolog-like 1; MAD2 (mitotic arrest deficient; yeast; homolog)-like 1; MAD2-like protein 1; go_component: nucleus; go_component: kinetochore; go_function: protein binding; go_process: cell cycle; go_process: mitosis; go_process: cell division; go_process: mitotic checkpoint	0.00120926	0.00991442	0.0237983	0.0280889	0.0252124	0.0216498	0.0212877	0.0239063	0.0236863	0.026559	0.0246016	0.0231084	0.026218	0.0243789	0.0236903	0.0216518	0.036164	0.0434256	0.0191613	0.0220626	0.0468271	0.0184746	0.0255856	0.022713	0.0266754	0.0251737	0.0349275	0.0269772	0.0266201	0.0248742	0.0239765	0.0275834	0.0310613	0.025457	0.0271628	0.0253873	0.0245287
cg03730390	36	16	3390676	NCBI	36.1	TRUE	3391026	-	ZNF434	MGC4179; FLJ20417; FLJ31901	NM_017810.2	go_component: nucleus; go_function: DNA binding; go_function: zinc ion binding; go_function: metal ion binding; go_function: nucleic acid binding; go_function: transcription factor activity; go_process: transcription; go_process: regulation of transcription; DNA-dependent	0.311794	0.48534	0.0329421	0.035861	0.0312743	0.0329736	0.0300179	0.0384285	0.037964	0.0568662	0.0329106	0.0488937	0.0510201	0.0357187	0.022852	0.028436	0.0252595	0.0402405	0.0305446	0.0251699	0.0332078	0.0343454	0.0303085	0.0321032	0.0330111	0.0370147	0.0359638	0.0357582	0.036136	0.0396152	0.0400582	0.035695	0.0403096	0.024333	0.0384785	0.0341445	0.0303555
cg03738767	36	14	76855721	NCBI	36.1	FALSE	76857107	+	GSTZ1	MAI; MAAI; GSTZ1-1; MGC2029	NM_001513.2	isoform 3 is encoded by transcript variant 3; glutathione s-transferase Zeta 1; maleylacetone isomerase; glutathione S-alkyltransferase; glutathione S-aryltransferase; S-(hydroxyalkyl)glutathione lyase; glutathione S-aralkyltransferase; maleylacetoacetate isomerase; Glutathione transferase zeta 1 variant; go_component: cytoplasm; go_component: mitochondrion; go_function: catalytic activity; go_fu…	0.00168991	0.0123927	0.636692	0.77633	0.580355	0.611988	0.509331	0.841254	0.339065	0.757076	0.784244	0.813	0.417104	0.669893	0.599368	0.552669	0.790114	0.399114	0.600713	0.340491	0.728531	0.796104	0.772402	0.661397	0.804194	0.829466	0.765668	0.79791	0.765042	0.740885	0.774312	0.767279	0.767151	0.759647	0.69074	0.81577	0.81522
cg03741332	36	19	4354337	NCBI	36.1	TRUE	4353660	+	CHAF1A	CAF1; P150; CAF-1; CAF1B; CAF1P150; MGC71229	NM_005483.2	chromatin assembly factor I (150 kDa); go_component: nucleus; go_component: chromatin assembly complex; go_function: chromatin binding; go_function: unfolded protein binding; go_process: DNA repair; go_process: cell cycle; go_process: transcription; go_process: DNA replication; go_process: protein folding; go_process: protein complex assembly; go_process: regulation of transcription; DNA-dependen…	0.311794	0.48534	0.119862	0.103129	0.206752	0.165656	0.0659699	0.129431	0.196474	0.114403	0.056325	0.130667	0.142589	0.0592165	0.0340286	0.0780133	0.0522952	0.14315	0.145007	0.052594	0.0972225	0.12532	0.0677104	0.15945	0.0887667	0.11572	0.102515	0.105358	0.0798642	0.1078	0.11276	0.138128	0.0839197	0.0810241	0.11274	0.105108	0.0922721
cg03756454	36	10	89611339	NCBI	36.1	TRUE	89613175	+	PTEN	BZS; MHAM; TEP1; MMAC1; PTEN1; MGC11227	NM_000314.3	tensin homolog; MMAC1 phosphatase and tension homolog deleted on chromosome 10; mutated in multiple advanced cancers 1; go_component: cytoplasm; go_component: cytoplasm; go_function: hydrolase activity; go_function: protein binding; go_function: PDZ domain binding; go_function: PDZ domain binding; go_function: protein tyrosine phosphatase activity; go_function: phosphatidylinositol-3-phosphatase …	0.0192337	0.0673435	0.087725	0.134642	0.0402667	0.102987	0.0434874	0.15034	0.0892794	0.20575	0.051316	0.148707	0.118123	0.0418074	0.128168	0.039799	0.037379	0.183809	0.0861706	0.0347008	0.0760843	0.170112	0.35026	0.0819129	0.0677152	0.224026	0.187733	0.104833	0.217872	0.178448	0.201805	0.244064	0.067944	0.0883733	0.112565	0.100559	0.0807205
cg03772113	36	6	2916171	NCBI	36.1	TRUE	2917089	-	SERPINB6	CAP; PI6; PTI; MSTP057; MGC111370; DKFZp686I04222	NM_004568.4	protease inhibitor 6 (placental thrombin inhibitor); go_component: cytosol; go_function: protein binding; go_function: serine-type endopeptidase inhibitor activity; go_function: serine-type endopeptidase inhibitor activity	0.230513	0.392615	0.0297045	0.0349278	0.0291062	0.0272737	0.0259573	0.0343116	0.0318752	0.0514878	0.0355156	0.0284827	0.0267708	0.0318627	0.0251657	0.0292077	0.0243553	0.0429665	0.0243118	0.0302014	0.0326733	0.0288341	0.0509073	0.511679	0.0383485	0.0340515	0.0298353	0.0326231	0.0384088	0.0310131	0.0370266	0.0408082	0.0359901	0.031488	0.0316754	0.0565174	0.0305983
cg03796549	36	1	234753461	NCBI	36.1	TRUE	234753360	+	LGALS8	NA	NA	NA	0.000167847	0.002357	0.69528	0.241024	0.427278	0.142348	0.111672	0.708657	0.0857265	0.73174	0.835899	0.662995	0.373567	0.658529	0.870063	0.884511	0.798641	0.696633	0.803625	0.187563	0.793006	0.693926	0.589473	0.837772	0.29259	0.325195	0.254148	0.182765	0.300133	0.250866	0.252688	0.292297	0.224759	0.187491	0.305315	0.17764	0.166115
cg03829176	36	3	81893045	NCBI	36.1	TRUE	81893435	-	GBE1	GBE	NM_000158.1	Glycogen branching enzyme; go_function: alpha-amylase activity; go_function: 1;4-alpha-glucan branching enzyme activity; go_function: transferase activity; transferring glycosyl groups; go_function: hydrolase activity; hydrolyzing O-glycosyl compounds; go_process: glycogen biosynthesis; go_process: carbohydrate metabolism; go_process: generation of precursor metabolites and energy	0.647655	0.78288	0.031161	0.0308317	0.0352544	0.0265635	0.0290293	0.0312581	0.0363123	0.0340616	0.0369741	0.0294207	0.0382625	0.0318863	0.0236058	0.0310639	0.0227901	0.0313647	0.025015	0.0346919	0.0491588	0.0250324	0.0309365	0.0253729	0.0302991	0.0297113	0.033897	0.0311168	0.0399	0.0334166	0.0364337	0.0325422	0.0480154	0.0252664	0.032069	0.0280721	0.0268998
cg03901623	36	2	20054539	NCBI	36.1	FALSE	20053365	-	WDR35	KIAA1336; MGC33196	NM_001006657.1	isoform 1 is encoded by transcript variant 1; go_function: binding	0.756166	0.861951	0.801614	0.788106	0.746143	0.665074	0.54298	0.807635	0.884168	0.795593	0.755355	0.780029	0.816615	0.896888	0.718248	0.862248	0.740914	0.820619	0.755963	0.85174	0.773013	0.910732	0.843881	0.810697	0.804141	0.730698	0.789845	0.837386	0.697928	0.760197	0.80203	0.764605	0.781222	0.800286	0.748035	0.849819	0.818226
cg03925226	36	19	17000413	NCBI	36.1	FALSE	16998469	-	CPAMD8	VIP; K-CAP; FLJ90618; KIAA1283	NM_015692.1	alpha-2 macroglobulin family protein VIP; go_function: endopeptidase inhibitor activity	0.294252	0.464054	0.598051	0.498247	0.146023	0.850213	0.875973	0.728135	0.234846	0.332471	0.79466	0.8954	0.750339	0.355943	0.492018	0.406758	0.405362	0.576254	0.619849	0.720064	0.737379	0.676974	0.409004	0.298231	0.569783	0.546626	0.427255	0.481681	0.503442	0.622943	0.498044	0.577763	0.484422	0.49845	0.517794	0.488967	0.509294
cg03926674	36	6	116709550	NCBI	36.1	FALSE	116707824	-	TSPYL1	SIDDT; TSPYL	NM_003309.1	testis-specific-like protein; Y encoded; TSPY-like; go_component: nucleus; go_function: molecular function unknown; go_process: nucleosome assembly	0.0192337	0.0673435	0.720906	0.666428	0.599723	0.810651	0.877067	0.720829	0.774302	0.8034	0.720982	0.682194	0.784456	0.759729	0.740172	0.591834	0.696591	0.562796	0.726071	0.711043	0.797693	0.633166	0.670721	0.690249	0.714858	0.705624	0.640968	0.721274	0.673679	0.67688	0.668512	0.695614	0.681715	0.72894	0.680298	0.714798	0.784281
cg03957566	36	10	33665009	NCBI	36.1	TRUE	33663839	-	NRP1	NRP; CD304; VEGF165R; DKFZp781F1414; DKFZp686A03134	NM_001024629.1	isoform c is encoded by transcript variant 3; neuropilin-1; transmembrane receptor; go_component: membrane; go_component: membrane fraction; go_component: integral to membrane; go_function: receptor activity; go_function: vascular endothelial growth factor receptor activity; go_process: angiogenesis; go_process: cell adhesion; go_process: axon guidance; go_process: cell differentiation; go_proces…	0.34881	0.528015	0.0384538	0.0367928	0.0463616	0.0378488	0.0307507	0.0374262	0.149516	0.0356201	0.0436136	0.0390589	0.060579	0.0392382	0.0326838	0.0510834	0.0357465	0.0365445	0.0357287	0.0372281	0.0316815	0.0428178	0.122041	0.345622	0.0422722	0.042705	0.0364389	0.0368951	0.0468388	0.0386075	0.0373564	0.0354311	0.0502736	0.0353957	0.0371223	0.0362584	0.0339731
cg03958895	36	14	92284169	NCBI	36.1	TRUE	92284765	-	LGMN	AEP; LGMN1; PRSC1	NM_005606.5	cysteine protease 1; asparaginyl endopeptidase; protease; cysteine; 1 (legumain); go_component: lysosome; go_function: legumain activity; go_function: legumain activity; go_process: proteolysis	0.00120926	0.00991442	0.0668228	0.17824	0.0370973	0.141059	0.0365289	0.0845786	0.0329632	0.143447	0.0285937	0.186779	0.0815	0.0342109	0.0551092	0.103924	0.067315	0.132649	0.0391146	0.0661711	0.0663306	0.103627	0.0359462	0.172416	0.13118	0.146825	0.0760833	0.216354	0.185913	0.108364	0.159437	0.193989	0.184784	0.0384001	0.252056	0.0372943	0.0551201
cg03965998	36	3	81892830	NCBI	36.1	TRUE	81893435	-	GBE1	GBE	NM_000158.1	Glycogen branching enzyme; go_function: alpha-amylase activity; go_function: 1;4-alpha-glucan branching enzyme activity; go_function: transferase activity; transferring glycosyl groups; go_function: hydrolase activity; hydrolyzing O-glycosyl compounds; go_process: glycogen biosynthesis; go_process: carbohydrate metabolism; go_process: generation of precursor metabolites and energy	0.00943565	0.0419362	0.0258291	0.0298389	0.0264078	0.0230778	0.022452	0.0253341	0.0238151	0.0271304	0.0278826	0.0260968	0.0267479	0.0280937	0.0256221	0.0239716	0.0188098	0.0476665	0.0204614	0.0260568	0.0260362	0.0188903	0.0519831	0.0203437	0.0283914	0.0886117	0.0278797	0.0298758	0.0405343	0.0454092	0.0398664	0.027409	0.0435042	0.0215874	0.0263325	0.0255477	0.0268684
cg03971142	36	17	71585437	NCBI	36.1	FALSE	71586904	+	LGICZ1	L2; ZAC; LGICZ; MGC129841	NM_180990.2	synonyms: L2; ZAC; LGICZ; MGC129841	0.261099	0.431352	0.095813	0.190905	0.340292	0.0871576	0.0219129	0.0429339	0.678057	0.046801	0.278378	0.0546871	0.180542	0.0231212	0.0208539	0.104468	0.222219	0.0323541	0.0682861	0.0229531	0.772795	0.395108	0.35194	0.137177	0.355479	0.130403	0.233373	0.143353	0.107275	0.198887	0.207411	0.23809	0.135745	0.149735	0.26678	0.239352	0.196902
cg03977244	36	19	44596366	NCBI	36.1	TRUE	44595590	+	PLEKHG2	CLG; FLJ00018; FLJ22458	NM_022835.1	synonyms: CLG; FLJ00018; FLJ22458	1.90735e-06	0.0001481	0.0370325	0.257633	0.122734	0.0533588	0.0223508	0.0477752	0.0342435	0.0398214	0.0303429	0.0278057	0.0277058	0.0296565	0.0203012	0.0929322	0.0280021	0.0547622	0.0768059	0.0301935	0.0588212	0.020995	0.108779	0.0803222	0.142405	0.149237	0.258554	0.276481	0.230213	0.218821	0.253252	0.222969	0.290951	0.256712	0.352587	0.235735	0.307503
cg03991531	36	15	97461529	NCBI	36.1	FALSE	97462809	+	SYNM	SYN; KIAA0353	NM_145728.1	isoform A is encoded by transcript variant A; synemin; go_component: intermediate filament; go_function: protein binding; go_function: structural constituent of muscle	0.498009	0.664683	0.720859	0.7149	0.561934	0.810687	0.896269	0.792768	0.708358	0.784376	0.712123	0.817153	0.807498	0.789219	0.587312	0.744207	0.559978	0.71871	0.675732	0.590982	0.716302	0.647103	0.769854	0.723009	0.709317	0.733273	0.736881	0.720455	0.791744	0.770651	0.610964	0.736959	0.749321	0.723879	0.719829	0.730875	0.874552
cg04028573	36	7	76094942	NCBI	36.1	TRUE	76094499	-	POMZP3	POM121; MGC8359; POM-ZP3	NM_012230.2	isoform 1 is encoded by transcript variant 1; POM-ZP3 fusion protein; POM (POM121 rat homolog) and ZP3 fusion; POM121/ZP3 fusion protein	0.113987	0.242291	0.100589	0.106811	0.0867411	0.104369	0.0968085	0.107392	0.116913	0.153099	0.0701387	0.130986	0.112934	0.0709789	0.0509737	0.0618115	0.0763519	0.117681	0.0852419	0.134554	0.156301	0.116561	0.077523	0.0743933	0.0999897	0.100276	0.10804	0.107711	0.114872	0.107727	0.124405	0.109813	0.100376	0.0764592	0.112521	0.0995024	0.0879113
cg04049425	36	10	26263527	NCBI	36.1	TRUE	26263202	+	MYO3A	DFNB30	NM_017433.3	deafness; autosomal recessive 30; go_component: myosin; go_component: cytoskeleton; go_function: ATP binding; go_function: actin binding; go_function: motor activity; go_function: nucleotide binding; go_function: transferase activity; go_function: protein-tyrosine kinase activity; go_function: protein serine/threonine kinase activity; go_process: visual perception; go_process: sensory perception;…	0.00143242	0.0111881	0.333156	0.118877	0.0380031	0.0318478	0.924749	0.171262	0.778182	0.314976	0.219671	0.0334176	0.684129	0.355325	0.108729	0.351337	0.266178	0.708149	0.42921	0.0956051	0.879475	0.0332882	0.538211	0.873038	0.201569	0.0475985	0.0789748	0.240833	0.114695	0.160005	0.217272	0.206624	0.159474	0.0742947	0.0969311	0.11735	0.183268
cg04068932	36	10	30389964	NCBI	36.1	FALSE	30388524	-	KIAA1462	NA	NA	NA	0.0266418	0.0870476	0.692614	0.616084	0.621895	0.798627	0.828914	0.744278	0.568534	0.732273	0.631611	0.629598	0.78069	0.772844	0.689566	0.796492	0.695663	0.510447	0.640081	0.659965	0.773569	0.445597	0.697935	0.395583	0.71404	0.630796	0.621255	0.713761	0.671866	0.705742	0.61995	0.598896	0.61638	0.572945	0.580925	0.700762	0.770023
cg04082639	36	6	26265001	NCBI	36.1	TRUE	26266328	+	HIST1H2BD	H2B/b; H2BFB; H2B.1B; HIRIP2; MGC90432; dJ221C16.6	NM_021063.2	go_component: nucleus; go_component: chromosome; go_component: nucleosome; go_component: nucleosome; go_function: DNA binding; go_function: DNA binding; go_process: nucleosome assembly; go_process: nucleosome assembly; go_process: chromosome organization and biogenesis (sensu Eukaryota)	0.216167	0.373483	0.0378788	0.029966	0.181635	0.0422496	0.0372108	0.04183	0.0288199	0.09056	0.0385468	0.0280839	0.0765406	0.057431	0.0220147	0.025792	0.0225502	0.0638147	0.111429	0.0268107	0.0258577	0.0898176	0.0259837	0.0242081	0.0271514	0.0266137	0.0318198	0.0466327	0.0436785	0.0539275	0.0301058	0.030133	0.0440626	0.0242479	0.0298261	0.0235268	0.0253615
cg04131524	36	7	42242338	NCBI	36.1	TRUE	42241712	-	GLI3	PHS; ACLS; GCPS; PAPA; PAPB; PAP-A; PAPA1; PPDIV	NM_000168.2	zinc finger protein GLI3; oncogene GLI3; DNA-binding protein; go_component: nucleus; go_component: cytoplasm; go_function: zinc ion binding; go_function: metal ion binding; go_function: protein binding; go_function: transcription factor activity; go_function: transcription factor activity; go_process: transcription; go_process: morphogenesis; go_process: signal transduction; go_process: regulatio…	0.388376	0.562741	0.0953315	0.0877782	0.0770277	0.121819	0.0635732	0.129233	0.147335	0.136451	0.0849452	0.128908	0.126262	0.101667	0.0965758	0.0515733	0.0668163	0.0940872	0.0980102	0.0573297	0.0805401	0.0589892	0.0905124	0.176368	0.075127	0.0823233	0.101296	0.0982949	0.111426	0.111218	0.114842	0.120436	0.0978256	0.0626991	0.0837386	0.0680628	0.0862785
cg04189241	36	10	124629293	NCBI	36.1	TRUE	124629068	-	FAM24B	MGC45962; AC073585.2; DKFZp667I0323	NM_152644.1	synonyms: MGC45962; AC073585.2; DKFZp667I0323	0.000707626	0.00697065	0.268873	0.0461656	0.294216	0.0558182	0.0449018	0.662446	0.875106	0.046469	0.392167	0.151018	0.0518203	0.363559	0.292812	0.244933	0.564309	0.722483	0.0314628	0.0317688	0.614569	0.0400597	0.0415109	0.495426	0.0435707	0.0426625	0.0507553	0.0467427	0.0559075	0.0512357	0.0473283	0.110938	0.0499529	0.0364256	0.052141	0.0440127	0.0381948
cg04195926	36	X	152938929	NCBI	36.1	TRUE	152938536	-	IRAK1	IRAK; pelle	NM_001569.3	isoform 1 is encoded by transcript variant 1; Pelle (Drosophila) homolog; go_component: interleukin-1 receptor complex; go_function: ATP binding; go_function: protein binding; go_function: receptor activity; go_function: nucleotide binding; go_function: transferase activity; go_function: magnesium ion binding; go_function: protein kinase binding; go_function: protein kinase activity; go_function:…	0.927279	0.964545	0.0284796	0.032309	0.397585	0.0274999	0.211658	0.0280633	0.0288959	0.0364991	0.0278052	0.0253816	0.226371	0.0274626	0.174894	0.0380573	0.0222115	0.0598779	0.0249818	0.0208953	0.349841	0.088474	0.0272551	0.0270343	0.122266	0.0301131	0.140336	0.0266201	0.0281346	0.0290231	0.031727	0.0284286	0.030637	0.0291977	0.0273191	0.0276131	0.0248484
cg04266902	36	7	82629511	NCBI	36.1	TRUE	82629844	-	PCLO	NA	XM_934111.1	Derived by automated computational analysis using gene prediction method: GNOMON.	0.00101662	0.00877081	0.159869	0.0554658	0.867211	0.0420854	0.0291221	0.164723	0.82229	0.369299	0.031468	0.357923	0.155016	0.110221	0.0258218	0.546839	0.751723	0.064456	0.0430177	0.137929	0.888324	0.0889827	0.624452	0.871937	0.0486971	0.105317	0.0543528	0.0538742	0.094231	0.0886635	0.0624555	0.0641865	0.0578487	0.0366366	0.0585791	0.0545249	0.0432582
cg04331102	36	6	37333059	NCBI	36.1	FALSE	37333350	-	C6orf128	dJ355M6.2	NM_145316.2	go_component: integral to membrane	0.00422096	0.0236088	0.289989	0.115293	0.0257944	0.0776979	0.244964	0.385053	0.774237	0.0264143	0.0231932	0.340009	0.335015	0.840422	0.14454	0.757472	0.59984	0.154235	0.0529632	0.0503432	0.868801	0.0199607	0.39951	0.851263	0.083431	0.0456609	0.112829	0.213201	0.21057	0.154232	0.250826	0.062684	0.109316	0.0590121	0.0767966	0.14131	0.177945
cg04382594	36	15	56509860	NCBI	36.1	FALSE	56511467	+	LIPC	HL; HTGL; LIPH	NM_000236.1	go_function: heparin binding; go_function: hydrolase activity; go_function: lipid transporter activity; go_function: triacylglycerol lipase activity; go_process: lipid catabolism; go_process: protein amino acid N-linked glycosylation	0.294252	0.464054	0.639884	0.646024	0.620247	0.658195	0.457999	0.654381	0.558437	0.665018	0.630833	0.769033	0.669369	0.775309	0.66314	0.725114	0.651618	0.480261	0.522507	0.648936	0.502164	0.489963	0.554545	0.559658	0.6623	0.495489	0.670825	0.625301	0.589006	0.692792	0.664292	0.584398	0.633535	0.663426	0.704899	0.744365	0.679158
cg04400661	36	14	95291128	NCBI	36.1	FALSE	95291921	+	ENSG00000186697	NA	NA	NA	8.2016e-05	0.00140599	0.620793	0.353925	0.801151	0.635193	0.88478	0.606393	0.0814815	0.860526	0.706988	0.599383	0.489148	0.730264	0.326732	0.683585	0.466842	0.569952	0.928345	0.37958	0.79082	0.792556	0.467602	0.364068	0.358219	0.496051	0.468555	0.2662	0.343367	0.446587	0.278929	0.349146	0.369284	0.446041	0.349632	0.305912	0.402205
cg04405240	36	11	65842199	NCBI	36.1	FALSE	65841091	-	CD248	TEM1; CD164L1; MGC119479	NM_020404.2	2610111G01Rik; endosialin; CD164 sialomucin-like 1; go_component: extracellular matrix (sensu Metazoa); go_function: sugar binding; go_function: calcium ion binding; go_process: biological process unknown	5.72205e-06	0.000269754	0.0207565	0.061963	0.0242126	0.0165471	0.0189584	0.0295324	0.0226334	0.0219897	0.0239805	0.0200591	0.0215535	0.0307796	0.0157359	0.0197365	0.0176007	0.0229376	0.0174559	0.0147397	0.0214538	0.0171582	0.0437723	0.018113	0.0289394	0.0485464	0.0357261	0.0553598	0.0540626	0.03493	0.0671809	0.0504389	0.0246472	0.0444114	0.0797841	0.12897	0.0914975
cg04412598	36	1	98158821	NCBI	36.1	TRUE	98159167	-	DPYD	DHP; DPD; MGC70799; MGC132008	NM_000110.2	go_component: membrane; go_component: cytoplasm; go_function: iron ion binding; go_function: metal ion binding; go_function: oxidoreductase activity; go_function: electron transporter activity; go_function: dihydroorotate oxidase activity; go_function: 4 iron; 4 sulfur cluster binding; go_function: dihydroorotate dehydrogenase activity; go_function: dihydropyrimidine dehydrogenase (NADP+) activit…	0.545876	0.702981	0.0435556	0.0449728	0.0546336	0.145989	0.144511	0.0365758	0.0467436	0.136814	0.0427779	0.0443332	0.0534097	0.0358811	0.0267009	0.0302887	0.0383298	0.0960735	0.0312666	0.0326804	0.0375824	0.0685174	0.0472015	0.0382109	0.052709	0.0434046	0.0649493	0.0437693	0.0866597	0.0492866	0.0870695	0.0637727	0.0917872	0.0461763	0.0547794	0.0490135	0.0508009
cg04494967	36	5	192674	NCBI	36.1	TRUE	193373	+	KIAA1909	FLJ43173	NM_052909.2	go_function: catalytic activity; go_function: GTPase activator activity; go_function: guanyl-nucleotide exchange factor activity	0.277355	0.447566	0.801593	0.814389	0.76498	0.802355	0.746636	0.81387	0.773286	0.721816	0.785359	0.91887	0.757939	0.873629	0.843752	0.672887	0.832181	0.800831	0.842988	0.876995	0.757823	0.829692	0.865204	0.728482	0.888078	0.859723	0.792548	0.859532	0.79682	0.820491	0.810998	0.738167	0.804843	0.79184	0.771289	0.823392	0.820461
cg04550310	36	10	128067851	NCBI	36.1	FALSE	128067055	-	ADAM12	MCMP; MLTN; MLTNA; MCMPMltna	NM_003474.3	isoform 1 preproprotein is encoded by transcript variant 1; meltrin alpha; a disintegrin and metalloproteinase domain 12 (meltrin alpha); go_component: plasma membrane; go_component: integral to membrane; go_function: protein binding; go_function: zinc ion binding; go_function: metal ion binding; go_function: metalloendopeptidase activity; go_process: proteolysis; go_process: cell adhesion; go_pr…	0.0153122	0.0574207	0.877192	0.812142	0.709566	0.804223	0.873983	0.884284	0.700265	0.901324	0.905463	0.760363	0.856136	0.88145	0.807244	0.925638	0.906942	0.865727	0.938873	0.817968	0.8804	0.880997	0.799253	0.898252	0.857964	0.851569	0.808544	0.792174	0.78375	0.808115	0.784705	0.77383	0.80609	0.811746	0.643554	0.834784	0.84103
cg04588079	36	12	13044279	NCBI	36.1	TRUE	13044079	+	ENSG00000183935	NA	NA	NA	0.00143242	0.0111881	0.0240314	0.0218822	0.0244829	0.0220697	0.0182321	0.0234397	0.0227895	0.0229364	0.0235799	0.0270547	0.0246642	0.0231987	0.0352391	0.0251236	0.0207516	0.032591	0.0226318	0.0166163	0.842778	0.0616603	0.0840894	0.878391	0.020602	0.0197716	0.0214609	0.0217266	0.0234031	0.0239616	0.0220378	0.0217502	0.0223019	0.0176309	0.023958	0.0201589	0.019019
cg04590923	36	16	88411772	NCBI	36.1	TRUE	88410566	-	FANCA	FA; FA1; FAA; FAH; FA-H; FACA; FANCH; MGC75158	NM_001018112.1	isoform b is encoded by transcript variant 2; Fanconi anemia; complementation group H; Fanconi anemia; type 1; go_component: nucleus; go_component: cytoplasm; go_function: protein binding; go_process: DNA repair; go_process: protein complex assembly	0.621513	0.763871	0.440985	0.44913	0.42473	0.419923	0.0654951	0.495142	0.590594	0.476689	0.0992223	0.387305	0.508886	0.636179	0.288442	0.291146	0.293138	0.540657	0.772117	0.473923	0.685398	0.457241	0.345609	0.220663	0.305491	0.626345	0.455257	0.461709	0.467293	0.399785	0.419599	0.491424	0.274068	0.411825	0.535292	0.194767	0.449018
cg04593571	36	2	85214563	NCBI	36.1	TRUE	85214245	+	TCF7L1	TCF3; TCF-3	NM_031283.1	go_component: nucleus; go_component: nucleus; go_function: transcription factor activity; go_function: transcription factor activity; go_process: transcription; go_process: regulation of transcription; DNA-dependent; go_process: regulation of transcription; DNA-dependent; go_process: regulation of Wnt receptor signaling pathway; go_process: regulation of Wnt receptor signaling pathway; go_process…	0.00830841	0.0383465	0.024567	0.0223142	0.025459	0.0207336	0.0231165	0.0241752	0.0236872	0.0256641	0.0387004	0.0259702	0.0257032	0.0240547	0.0185682	0.0249587	0.018925	0.0292185	0.0167857	0.0186507	0.227971	0.0229565	0.0525421	0.308646	0.0229265	0.0222707	0.0213128	0.0226275	0.0244543	0.024434	0.020481	0.0307319	0.0259057	0.0188027	0.0232282	0.0237241	0.0188486
cg04618106	36	22	49459701	NCBI	36.1	TRUE	49459709	+	SHANK3	NA	XM_037493.6	overriding stop codons	0.189348	0.347138	0.0272755	0.0299112	0.0284557	0.0236981	0.0225422	0.0273435	0.0272076	0.0275547	0.0278046	0.0285615	0.0298927	0.0300107	0.0247468	0.0669803	0.0195829	0.027012	0.0214929	0.0201719	0.0227454	0.0211871	0.0277892	0.0420059	0.0275536	0.027377	0.0380749	0.02542	0.0291427	0.0345151	0.0250672	0.0255153	0.0520565	0.0251559	0.0461467	0.0256881	0.021872
cg04650187	36	9	73572979	NCBI	36.1	TRUE	73573228	-	TMEM2	NA	NM_013390.1	putative; go_component: integral to membrane; go_component: integral to membrane	0.728506	0.842056	0.0736788	0.0653204	0.147881	0.0858777	0.0883273	0.0559741	0.178027	0.119664	0.0883074	0.0863275	0.0715464	0.0321142	0.0192895	0.0537628	0.04665	0.103751	0.0526514	0.0468395	0.0758112	0.127324	0.0306702	0.0417753	0.0598014	0.0546248	0.0792593	0.123351	0.0935713	0.0993138	0.0799526	0.126652	0.0712741	0.0312609	0.0669166	0.0417719	0.0513092
cg04650947	36	19	60242160	NCBI	36.1	TRUE	60241444	-	GP6	GPIV; GPVI; MGC138168	NM_016363.3	platelet glycoprotein VI; platelet collagen receptor; go_component: integral to membrane; go_function: collagen binding; go_function: receptor activity; go_process: platelet activation	0.368277	0.546822	0.881041	0.878757	0.929213	0.917526	0.882691	0.888278	0.886549	0.861396	0.73797	0.797958	0.857352	0.82332	0.879391	0.851354	0.82375	0.877888	0.857411	0.893856	0.890514	0.896678	0.884341	0.909008	0.849617	0.874842	0.881357	0.866117	0.892816	0.864469	0.868046	0.862659	0.892804	0.876627	0.841264	0.907986	0.90743
cg04689018	36	2	55312353	NCBI	36.1	FALSE	55312953	-	FLJ31438	NA	NM_152385.1	NA	0.132727	0.271206	0.158733	0.170455	0.160796	0.153074	0.0646247	0.192672	0.128401	0.404767	0.104392	0.195404	0.275317	0.0635779	0.0541871	0.156669	0.192625	0.196887	0.220922	0.0999656	0.151462	0.180731	0.16469	0.117753	0.167928	0.139049	0.196098	0.213768	0.198593	0.174888	0.297947	0.207924	0.143305	0.122396	0.172982	0.210095	0.184803
cg04707623	36	16	68656820	NCBI	36.1	TRUE	68657508	-	LOC283970	NA	XM_934212.1	Derived by automated computational analysis using gene prediction method: GNOMON.	0.869488	0.930084	0.0213721	0.0216729	0.0209366	0.0171126	0.0159963	0.0274217	0.0219236	0.021936	0.0212523	0.0230852	0.021492	0.0368744	0.0216354	0.0195097	0.0172253	0.0280548	0.0183661	0.0157406	0.0192405	0.0272783	0.0188952	0.0271378	0.0206922	0.0215912	0.0196539	0.0243001	0.0240411	0.0210762	0.0216188	0.0198465	0.0234611	0.0158512	0.0216801	0.0189684	0.0201089
cg04707787	36	10	89612140	NCBI	36.1	TRUE	89613175	+	PTEN	BZS; MHAM; TEP1; MMAC1; PTEN1; MGC11227	NM_000314.3	tensin homolog; MMAC1 phosphatase and tension homolog deleted on chromosome 10; mutated in multiple advanced cancers 1; go_component: cytoplasm; go_component: cytoplasm; go_function: hydrolase activity; go_function: protein binding; go_function: PDZ domain binding; go_function: PDZ domain binding; go_function: protein tyrosine phosphatase activity; go_function: phosphatidylinositol-3-phosphatase …	0.329983	0.507075	0.0248981	0.0270599	0.0276829	0.0243643	0.0238285	0.0447735	0.0254318	0.0280533	0.0230733	0.037367	0.0314854	0.0235148	0.0184027	0.0234947	0.0180807	0.0292886	0.0218901	0.01886	0.0272251	0.0276507	0.0226561	0.0266336	0.0274446	0.0254929	0.0297862	0.0265817	0.0519669	0.0313506	0.0304846	0.0523293	0.0299595	0.0211667	0.030982	0.02114	0.0350916
cg04713300	36	19	44593803	NCBI	36.1	FALSE	44595590	+	PLEKHG2	CLG; FLJ00018; FLJ22458	NM_022835.1	synonyms: CLG; FLJ00018; FLJ22458	0.545876	0.702981	0.420305	0.378115	0.0331951	0.550885	0.171879	0.681968	0.436735	0.397413	0.0707873	0.373424	0.679813	0.335272	0.0502085	0.531348	0.320835	0.547969	0.475036	0.355044	0.403874	0.620375	0.526252	0.479262	0.351739	0.436105	0.295578	0.223553	0.492661	0.331188	0.365818	0.206345	0.322356	0.398657	0.458578	0.582566	0.102235
cg04720021	36	12	7135171	NCBI	36.1	FALSE	7135416	-	C1R	NA	NA	NA	0.0055809	0.0285535	0.169605	0.217048	0.347	0.17632	0.0335498	0.237689	0.138332	0.155458	0.18095	0.157748	0.217071	0.174166	0.107955	0.141532	0.089353	0.114669	0.165044	0.217823	0.207395	0.174459	0.228801	0.115664	0.225392	0.225695	0.197562	0.217498	0.273625	0.210653	0.185216	0.195928	0.245556	0.187108	0.232039	0.261834	0.3395
cg04784491	36	7	150014521	NCBI	36.1	FALSE	150013727	+	GIMAP2	IMAP2; HIMAP2; MGC24275; DKFZP586D0824	NM_015660.2	immunity associated protein 2; go_component: integral to membrane; go_function: GTP binding; go_function: nucleotide binding	0.000585556	0.00618347	0.0475924	0.26477	0.75496	0.0234965	0.0574758	0.050279	0.0239322	0.0253405	0.0235719	0.0235832	0.0218547	0.0277257	0.0186977	0.0563329	0.0475819	0.0874668	0.0177241	0.0515761	0.0992766	0.0476029	0.134852	0.298836	0.336046	0.468254	0.210945	0.327616	0.337233	0.218797	0.164726	0.218059	0.308998	0.184378	0.58515	0.489096	0.072013
cg04799302	36	18	70314021	NCBI	36.1	TRUE	70314577	+	CNDP2	CN2; CPGL; PEPA; HsT2298; FLJ10830	NM_018235.1	peptidase A; cytosolic nonspecific dipeptidase; go_function: hydrolase activity; go_function: carboxypeptidase activity; go_function: metallopeptidase activity; go_function: protein dimerization activity; go_process: proteolysis	0.0120792	0.0496716	0.0233064	0.0264277	0.0282771	0.0213365	0.0201813	0.0257844	0.0220164	0.0256387	0.0227735	0.0269003	0.0273993	0.0270764	0.0267221	0.0236292	0.0201853	0.0256315	0.0182655	0.0222565	0.0256179	0.0219184	0.0229837	0.0196997	0.0263963	0.0225496	0.0243937	0.0259453	0.0299329	0.0289602	0.0273662	0.0265392	0.024353	0.022746	0.0305412	0.0345845	0.0241044
cg04818319	36	16	68658419	NCBI	36.1	FALSE	68657508	-	LOC283970	NA	XM_934212.1	Derived by automated computational analysis using gene prediction method: GNOMON.	0.0153122	0.0574207	0.853215	0.728867	0.889642	0.81468	0.931366	0.910805	0.85652	0.935244	0.935035	0.595908	0.933488	0.643543	0.878318	0.784455	0.84991	0.824918	0.680069	0.549344	0.922736	0.784834	0.844849	0.90781	0.787708	0.68577	0.733423	0.808402	0.668026	0.608278	0.637785	0.686012	0.631395	0.6471	0.687671	0.810437	0.618751
cg04839981	36	16	15859410	NCBI	36.1	TRUE	15858369	-	MYH11	AAT4; FAA4; SMHC; SMMHC; MGC32963; MGC126726; DKFZp686D10126	NM_022844.1	isoform SM2 is encoded by transcript variant SM2; smooth muscle myosin heavy chain 11; isoform SM2; smooth muscle myosin heavy chain isoform SM1; smooth muscle myosin heavy chain isoform SM2; go_component: myosin; go_component: muscle myosin; go_component: striated muscle thick filament; go_function: ATP binding; go_function: actin binding; go_function: motor activity; go_function: calmodulin bin…	0.812355	0.898081	0.0390693	0.0418247	0.0302063	0.0384275	0.0297701	0.0397111	0.0430757	0.0460622	0.035749	0.0965122	0.0415993	0.0355169	0.0231042	0.032914	0.0427902	0.0984763	0.0316085	0.0301542	0.854025	0.034058	0.417534	0.762044	0.0375148	0.0426873	0.0406356	0.0455662	0.0431215	0.0547075	0.0572491	0.0756676	0.0615441	0.0449307	0.041922	0.055137	0.0320472
cg04846897	36	4	1233110	NCBI	36.1	TRUE	1234177	+	MGC21675	NA	NM_052861.2	NA	0.20245	0.362105	0.0205332	0.0214241	0.0227562	0.0194841	0.0221863	0.0208717	0.0227588	0.0252279	0.0267123	0.0184637	0.0205146	0.0221081	0.0179427	0.0212793	0.0171135	0.0214979	0.0166516	0.015965	0.0196931	0.0189544	0.0205518	0.0173526	0.0240978	0.018731	0.0218984	0.0212276	0.0246869	0.0210626	0.0216342	0.0227792	0.0226413	0.017566	0.0217525	0.0193787	0.0192954
cg04860026	36	X	118415873	NCBI	36.1	FALSE	118417051	+	LOC203427	NA	NM_145305.1	NA	0.000850677	0.0077441	0.760637	0.628126	0.906091	0.772823	0.453181	0.872341	0.892	0.838976	0.754146	0.765791	0.75562	0.896135	0.683496	0.678814	0.654553	0.823969	0.753507	0.765655	0.652982	0.726779	0.504107	0.7814	0.554821	0.415349	0.639268	0.621388	0.581209	0.652931	0.625446	0.700866	0.620648	0.641375	0.65708	0.781945	0.741705
cg04862700	36	2	172088216	NCBI	36.1	TRUE	172087229	+	CYBRD1	DCYTB; FRRS3; FLJ23462	NM_024843.2	duodenal cytochrome b; go_component: integral to membrane; go_process: electron transport	0.728506	0.842056	0.0250406	0.0250069	0.0321966	0.0216143	0.0597506	0.0240175	0.0252831	0.0288687	0.0267137	0.0257106	0.0263517	0.0282176	0.0261156	0.0265607	0.0201514	0.0247981	0.0229047	0.0196939	0.0232318	0.0188985	0.0215751	0.0202086	0.0240068	0.0220643	0.0245792	0.0256081	0.0269288	0.0244806	0.0241874	0.0254122	0.0295704	0.0213904	0.0271261	0.0232964	0.0212452
cg04881903	36	2	85490627	NCBI	36.1	FALSE	85491187	-	CAPG	MCP; AFCP	NM_001747.2	macrophage capping protein; actin-regulatory protein CAP-G; go_component: nucleus; go_component: F-actin capping protein complex; go_function: actin binding; go_process: protein complex assembly; go_process: barbed-end actin filament capping; go_process: response to pest; pathogen or parasite	0.00101662	0.00877081	0.1086	0.31339	0.0342677	0.361462	0.0247913	0.0637526	0.119502	0.133377	0.0458604	0.0395826	0.0458277	0.128681	0.163406	0.0976984	0.0584505	0.0809427	0.0882144	0.256311	0.31859	0.293679	0.340941	0.438276	0.368595	0.155862	0.31583	0.350905	0.279676	0.285718	0.309258	0.405222	0.249726	0.261407	0.289736	0.278765	0.278557
cg04886734	36	9	138756789	NCBI	36.1	TRUE	138757176	-	LCN10	NA	NM_001001712.1	go_function: binding; go_function: transporter activity; go_process: transport	0.00943565	0.0419362	0.037682	0.0561237	0.0473032	0.0276557	0.060524	0.0319506	0.0355592	0.103853	0.0349247	0.0268328	0.0530096	0.0311657	0.0231161	0.0440692	0.0278108	0.0398048	0.0251558	0.0240055	0.0452689	0.175073	0.0547848	0.0518371	0.165184	0.0531113	0.0829694	0.0803675	0.0371653	0.0591746	0.0657448	0.105782	0.0612901	0.0444994	0.0838968	0.0396093	0.0501917
cg04907193	36	16	3295315	NCBI	36.1	TRUE	3295485	+	ZNF75A	FLJ31529	NM_153028.1	go_component: nucleus; go_function: DNA binding; go_function: zinc ion binding; go_function: metal ion binding; go_process: transcription; go_process: regulation of transcription; DNA-dependent	0.0637226	0.162069	0.0273392	0.0247296	0.145399	0.0239159	0.0204153	0.0247907	0.0319038	0.0280817	0.0265966	0.0285405	0.026389	0.0247773	0.0661722	0.0248932	0.0903325	0.0733344	0.0223986	0.0243257	0.635381	0.0223479	0.255062	0.39476	0.0284612	0.0491157	0.022317	0.0238848	0.0268851	0.0271344	0.0443238	0.0235339	0.0254734	0.0196254	0.0232983	0.021262	0.0239268
cg04925494	36	X	152938397	NCBI	36.1	TRUE	152938536	-	IRAK1	IRAK; pelle	NM_001569.3	isoform 1 is encoded by transcript variant 1; Pelle (Drosophila) homolog; go_component: interleukin-1 receptor complex; go_function: ATP binding; go_function: protein binding; go_function: receptor activity; go_function: nucleotide binding; go_function: transferase activity; go_function: magnesium ion binding; go_function: protein kinase binding; go_function: protein kinase activity; go_function:…	0.927279	0.964545	0.0308609	0.031669	0.27046	0.0261304	0.203464	0.0290496	0.0309349	0.0344518	0.0368837	0.0260968	0.30984	0.0307868	0.233591	0.0618921	0.0282409	0.0592043	0.025136	0.0229076	0.425356	0.030325	0.0272814	0.0280307	0.188673	0.0312619	0.174299	0.0313932	0.0306259	0.0298923	0.030695	0.0348203	0.0360309	0.0244994	0.030325	0.0316057	0.0327723
cg04926517	36	15	88593830	NCBI	36.1	TRUE	88593768	+	TTLL13	FLJ46079; MGC33417	NM_001029964.2	synonyms: FLJ46079; MGC33417	0.784126	0.877902	0.0415248	0.0407186	0.0346458	0.0417608	0.0354366	0.0920329	0.0469328	0.0412889	0.0435999	0.0568109	0.0485468	0.0432812	0.0356826	0.0456749	0.0425611	0.0395483	0.0385811	0.0343905	0.0395228	0.0357912	0.0360523	0.0440206	0.0454306	0.0380409	0.0345202	0.0331085	0.0405249	0.0343213	0.0452726	0.0390764	0.0425762	0.0365504	0.114523	0.040439	0.0381206
cg04937813	36	9	108665895	NCBI	36.1	TRUE	108665199	+	ZNF462	Zfp462; FLJ14960; FLJ45904; KIAA1803; DKFZP762N2316; DKFZp686B2325; RP11-508N12.1	NM_021224.3	go_component: nucleus; go_function: DNA binding; go_function: zinc ion binding; go_function: metal ion binding; go_function: nucleic acid binding; go_process: transcription; go_process: regulation of transcription; DNA-dependent	0.113987	0.242291	0.0290504	0.0275835	0.150599	0.0244189	0.0235521	0.0347339	0.0324159	0.0311069	0.0264901	0.0288972	0.0277766	0.0468152	0.0242691	0.0292035	0.0231232	0.0320428	0.0669576	0.0267645	0.197261	0.0231758	0.0244587	0.122716	0.0335682	0.0273683	0.0271084	0.0278235	0.0309073	0.0280524	0.0277986	0.0293097	0.0335953	0.0251779	0.0285656	0.0261098	0.0244529
cg04956913	36	6	30820415	NCBI	36.1	TRUE	30820303	-	IER3	DIF2; IEX1; PRG1; DIF-2; GLY96; IEX-1; IEX-1L	NM_003897.2	isoform short is encoded by transcript variant short; differentiation-dependent gene 2; gly96; mouse; homolog of; PACAP-responsive gene 1; radiation-inducible immediate-early gene IEX-1; anti-death protein; expressed in pancreatic carcinoma; immediately early gene X-1; go_component: integral to membrane; go_function: molecular function unknown; go_process: apoptosis; go_process: morphogenesis; go…	0.216167	0.373483	0.0747686	0.0514056	0.0309067	0.0831204	0.164035	0.0767262	0.0826968	0.214764	0.128769	0.0242275	0.072811	0.0544596	0.092091	0.106185	0.146986	0.0678435	0.0890597	0.0382345	0.0639291	0.0217822	0.039713	0.0225062	0.0513333	0.0948011	0.0535283	0.0690684	0.0756128	0.0509907	0.0465393	0.0425979	0.0549188	0.0218078	0.079648	0.0253872	0.0223122
cg04957921	36	11	35116526	NCBI	36.1	FALSE	35116993	+	CD44	IN; LHR; MC56; MDU2; MDU3; MIC4; Pgp1; CDW44; MUTCH-I; ECMR-III; MGC10468	NM_000610.3	isoform 1 precursor is encoded by transcript variant 1; cell surface glycoprotein CD44; antigen gp90 homing receptor; CDW44 antigen; phagocytic glycoprotein I; extracellular matrix receptor-III; GP90 lymphocyte homing/adhesion receptor; heparan sulfate proteoglycan; hyaluronate receptor; Hermes antigen; cell adhesion molecule (CD44); CD44 epithelial domain (CD44E); CD44 antigen (homing function a…	0.0327682	0.0996638	0.26659	0.320968	0.0951774	0.180322	0.415521	0.293516	0.241658	0.363159	0.321165	0.373108	0.312813	0.327937	0.241416	0.228369	0.270128	0.26425	0.217496	0.297389	0.237173	0.196251	0.26893	0.194839	0.393443	0.362411	0.319628	0.318162	0.326124	0.306073	0.302812	0.317473	0.292542	0.320128	0.322731	0.401812	0.350897
cg04961067	36	11	111401423	NCBI	36.1	TRUE	111401381	+	DLAT	DLTA; PDCE2; PDC-E2	NM_001931.2	70 kDa mitochondrial autoantigen of primary biliary cirrhosis; M2 antigen complex 70 kDa subunit; go_component: mitochondrion; go_component: pyruvate dehydrogenase complex; go_component: pyruvate dehydrogenase complex (sensu Eukaryota); go_function: protein binding; go_function: lipoic acid binding; go_function: transferase activity; go_function: acyltransferase activity; go_function: dihydrolipo…	0.812355	0.898081	0.0354146	0.036292	0.0282516	0.0482039	0.235263	0.0423336	0.0313833	0.0638691	0.0296516	0.0690126	0.0874031	0.0278633	0.0278625	0.0342139	0.0305504	0.0388649	0.0366152	0.0223231	0.0366747	0.0468949	0.030541	0.025033	0.034293	0.0390665	0.0404047	0.0294814	0.0446994	0.0359413	0.0421566	0.0411456	0.0329947	0.0245705	0.0367065	0.033067	0.0478113
cg05023454	36	17	71032157	NCBI	36.1	FALSE	71033378	+	LLGL2	HGL; LGL2	NM_004524.2	isoform a is encoded by transcript variant 1; human giant larvae homolog; go_process: transport	0.176853	0.332071	0.859745	0.869101	0.800919	0.864232	0.851877	0.901428	0.803866	0.693234	0.926572	0.832822	0.920776	0.844423	0.809279	0.84338	0.885396	0.594569	0.865869	0.862978	0.856513	0.868061	0.872497	0.92271	0.831812	0.849553	0.839696	0.84718	0.901051	0.89431	0.892452	0.820294	0.812826	0.844122	0.892569	0.892197	0.874386
cg05025556	36	6	30630834	NCBI	36.1	FALSE	30631412	+	ENSG00000204580	NA	NA	NA	0.0055809	0.0285535	0.754905	0.831656	0.638356	0.942547	0.682452	0.807167	0.827595	0.732114	0.548497	0.695344	0.91378	0.843841	0.783753	0.613389	0.886304	0.522952	0.721051	0.807758	0.845131	0.77674	0.733069	0.651511	0.860737	0.896437	0.835339	0.920015	0.848366	0.846082	0.820017	0.833909	0.848496	0.827973	0.83775	0.913871	0.865803
cg05039563	36	22	49413300	NCBI	36.1	TRUE	49413442	-	ARSA	MLD	NM_000487.3	go_component: lysosome; go_function: hydrolase activity; go_function: magnesium ion binding; go_function: arylsulfatase activity; go_function: cerebroside-sulfatase activity; go_function: sulfuric ester hydrolase activity; go_process: metabolism; go_process: lipid metabolism; go_process: sphingolipid metabolism	0.621513	0.763871	0.0344051	0.035697	0.0273511	0.0302843	0.0299627	0.0317675	0.0370428	0.0298131	0.0398641	0.038928	0.0412664	0.101602	0.0252627	0.459236	0.0237012	0.271977	0.0281235	0.0197877	0.0726956	0.0311352	0.170555	0.436618	0.0307622	0.0420987	0.0317791	0.034675	0.0819896	0.0707075	0.0630881	0.0466308	0.0358115	0.0340953	0.0550643	0.0257977	0.0221245
cg05062214	36	2	200879479	NCBI	36.1	TRUE	200879041	+	DNAPTP6	DKFZp564A2416	NM_015535.1	synonym: DKFZp564A2416	0.545876	0.702981	0.0585171	0.0593439	0.0633349	0.0697335	0.171843	0.0688571	0.216441	0.052428	0.0476723	0.0536783	0.0640663	0.115542	0.0400845	0.10366	0.0408106	0.075642	0.0429298	0.0438954	0.11545	0.0489319	0.0489973	0.0536992	0.0864778	0.0548964	0.0679671	0.0586818	0.0655173	0.0669303	0.0637769	0.0739084	0.103917	0.0409575	0.163202	0.0482708	0.0524374
cg05070771	36	16	30446350	NCBI	36.1	TRUE	30445411	-	FLJ23436	NA	NM_024671.2	go_component: nucleus; go_component: DNA-directed RNA polymerase II; core complex; go_function: DNA binding; go_function: zinc ion binding; go_process: transcription from RNA polymerase II promoter	0.840822	0.914992	0.119369	0.100506	0.0486506	0.132911	0.0620419	0.124944	0.150491	0.149545	0.0567356	0.164077	0.150262	0.0449111	0.0282819	0.0348429	0.0339655	0.12028	0.143898	0.0538584	0.132625	0.156848	0.0517235	0.118458	0.105148	0.107887	0.137213	0.0958626	0.0985378	0.108504	0.110234	0.116289	0.0892679	0.0689767	0.0996627	0.107815	0.128003
cg05074392	36	1	143707107	NCBI	36.1	FALSE	143706346	-	PDE4DIP	NA	NA	NA	0.123093	0.257092	0.374513	0.430989	0.153141	0.450392	0.70752	0.410427	0.62857	0.3386	0.338551	0.459344	0.689047	0.696317	0.456326	0.0696488	0.0355355	0.191877	0.10733	0.49622	0.186227	0.327294	0.553135	0.132946	0.642924	0.500757	0.532826	0.63723	0.299304	0.451736	0.409914	0.36749	0.503169	0.415601	0.311223	0.441103	0.525254
cg05075531	36	19	2771348	NCBI	36.1	TRUE	2770917	+	ZNF554	FLJ34817	NM_152303.1	go_component: nucleus; go_function: zinc ion binding; go_function: nucleic acid binding; go_process: regulation of transcription; DNA-dependent	0.674223	0.802502	0.025547	0.0245957	0.0338345	0.0212586	0.0233204	0.0242059	0.0279446	0.03057	0.0285528	0.0299953	0.0304072	0.0262839	0.022499	0.0303463	0.0230714	0.0287468	0.02241	0.017867	0.0235153	0.02481	0.0391213	0.0224492	0.0238254	0.0243983	0.0286161	0.0228116	0.034336	0.031374	0.0271197	0.0411554	0.0294494	0.0206872	0.0247931	0.0243944	0.0226813
cg05076206	36	7	150129327	NCBI	36.1	FALSE	150129296	-	TMEM176B	FLJ26014; MGC110857	NM_014020.2	LR8-like protein; go_process: organ morphogenesis	0.000707626	0.00697065	0.351266	0.139073	0.828313	0.357664	0.0251662	0.458767	0.0342502	0.152352	0.181504	0.028329	0.794503	0.107924	0.115	0.0881406	0.566845	0.404269	0.344868	0.312886	0.871013	0.465731	0.404538	0.726045	0.174614	0.137389	0.0480373	0.176066	0.184181	0.12672	0.15701	0.128821	0.0433514	0.0749509	0.060148	0.0634615	0.0647179
cg05160451	36	2	236066164	NCBI	36.1	FALSE	236067509	+	AGAP1	AGAP1; GGAP1; KIAA1099; MGC71657	NM_014914.2	Arf GAP with GTP-binding protein-like; ANK repeat and PH domains 1; GTP-binding and GTPase-activating protein 1	0.142906	0.285812	0.831157	0.768294	0.900497	0.892998	0.886683	0.899927	0.450385	0.875456	0.758848	0.823497	0.891331	0.879509	0.827465	0.398687	0.83485	0.763103	0.294758	0.794543	0.894084	0.743148	0.855078	0.756012	0.767992	0.781026	0.810325	0.822628	0.739901	0.8103	0.775398	0.705729	0.755424	0.758618	0.696845	0.761711	0.870935
cg05163475	36	17	7774683	NCBI	36.1	FALSE	7776262	+	CNTROB	LIP8; PP1221	NM_053051.1	isoform alpha is encoded by transcript variant 1; centrosomal BRCA2 interacting protein; LYST-interacting protein LIP8; centrobin; go_process: cell cycle; go_process: cell division	0.00830841	0.0383465	0.887477	0.91866	0.840724	0.913867	0.934917	0.929543	0.862756	0.917875	0.848032	0.868918	0.871327	0.885091	0.859976	0.909932	0.874928	0.911905	0.933168	0.889864	0.890443	0.87212	0.90886	0.837769	0.901799	0.871483	0.896635	0.921641	0.916069	0.932683	0.933453	0.916648	0.904592	0.91568	0.937186	0.936179	0.95598
cg05171011	36	18	26875856	NCBI	36.1	TRUE	26876687	-	DSC3	DSC; DSC1; DSC2; DSC4; CDHF3; HT-CP	NM_001941.2	isoform Dsc3a preproprotein is encoded by transcript variant Dsc3a; desmocollin 4; go_component: cytoskeleton; go_component: plasma membrane; go_component: integral to membrane; go_component: membrane fraction; go_component: intercellular junction; go_function: protein binding; go_function: calcium ion binding; go_process: cell adhesion; go_process: homophilic cell adhesion	0.261099	0.431352	0.103005	0.126903	0.0792584	0.0909601	0.104374	0.191187	0.0643263	0.0799784	0.0681762	0.136975	0.0954731	0.101637	0.124743	0.119287	0.129471	0.131227	0.0823681	0.0955056	0.265344	0.08432	0.143984	0.236935	0.103973	0.129949	0.0928161	0.182231	0.119723	0.115708	0.138647	0.171734	0.0990834	0.0758494	0.12867	0.0770764	0.107166
cg05184383	36	10	20144257	NCBI	36.1	FALSE	20145378	+	PLXDC2	TEM7R; FLJ14623	NM_032812.7	1200007L24Rik; tumor endothelial marker 7-related; go_component: membrane; go_function: receptor activity; go_process: development	0.0055809	0.0285535	0.121942	0.0579747	0.306889	0.0419855	0.0503105	0.203777	0.383784	0.0482971	0.212274	0.0778057	0.14126	0.174772	0.0256125	0.0383866	0.102623	0.052209	0.354543	0.0814624	0.191367	0.0667606	0.260525	0.320714	0.0726521	0.044822	0.0621887	0.0545552	0.0843383	0.0563478	0.0909781	0.0560442	0.0535771	0.0687275	0.0461833	0.102711	0.0837278
cg05199279	36	X	152938095	NCBI	36.1	TRUE	152938536	-	IRAK1	IRAK; pelle	NM_001569.3	isoform 1 is encoded by transcript variant 1; Pelle (Drosophila) homolog; go_component: interleukin-1 receptor complex; go_function: ATP binding; go_function: protein binding; go_function: receptor activity; go_function: nucleotide binding; go_function: transferase activity; go_function: magnesium ion binding; go_function: protein kinase binding; go_function: protein kinase activity; go_function:…	0.869488	0.930084	0.0316378	0.0338444	0.276799	0.0864907	0.165455	0.0308364	0.0296109	0.0325481	0.0350008	0.0268037	0.37927	0.0299242	0.29543	0.0324391	0.0224989	0.0719926	0.025504	0.0226475	0.410474	0.0299061	0.0305256	0.0281158	0.260183	0.0292978	0.266356	0.0305756	0.0304021	0.0314202	0.0302282	0.028992	0.0340508	0.0270816	0.029395	0.0322412	0.0295106
cg05213338	36	17	30725555	NCBI	36.1	TRUE	30724733	-	FLJ34922	SLFN8/9	NM_152270.2	synonym: SLFN8/9	0.089695	0.205908	0.0273399	0.0295689	0.0304512	0.0241144	0.0289923	0.02764	0.025532	0.027317	0.0357101	0.0259717	0.0258413	0.0292529	0.0303238	0.0275899	0.0245609	0.0339775	0.023147	0.0593152	0.0273627	0.0204373	0.025276	0.0224626	0.0304698	0.025115	0.0291101	0.0298398	0.0317644	0.0323771	0.0295931	0.029531	0.0409509	0.0310317	0.0319099	0.0283752	0.0262173
cg05215830	36	19	60241638	NCBI	36.1	TRUE	60241444	-	GP6	GPIV; GPVI; MGC138168	NM_016363.3	platelet glycoprotein VI; platelet collagen receptor; go_component: integral to membrane; go_function: collagen binding; go_function: receptor activity; go_process: platelet activation	0.0171814	0.0624778	0.312164	0.611056	0.285879	0.338448	0.0339787	0.412836	0.830226	0.255864	0.0873697	0.0350889	0.630457	0.396858	0.113498	0.196872	0.896149	0.14648	0.0240198	0.125922	0.871779	0.789083	0.848241	0.814078	0.672802	0.72237	0.556159	0.640122	0.521166	0.670171	0.58199	0.772423	0.811456	0.645168	0.349191	0.60482	0.847182
cg05235394	36	6	37031150	NCBI	36.1	FALSE	37030187	+	PI16	PSPBP; CRISP9; MGC45378	NM_153370.2	protease inhibitor 16; PSP94-binding protein; go_component: extracellular region	0.277355	0.447566	0.0352548	0.0457754	0.15716	0.0277091	0.0247463	0.038852	0.0314542	0.0618407	0.057294	0.0587459	0.0306757	0.0316575	0.0468251	0.0308976	0.0219945	0.026998	0.0606417	0.0243133	0.0417162	0.0254786	0.0533709	0.0728191	0.0480105	0.028484	0.0434562	0.0390055	0.0591694	0.0457008	0.0406669	0.0419684	0.0321624	0.0473526	0.0660959	0.0481724	0.0368908
cg05237976	36	5	1166175	NCBI	36.1	FALSE	1165109	-	SLC12A7	KCC4; DKFZP434F076	NM_006598.1	potassium/chloride transporter KCC4; go_component: membrane; go_component: integral to plasma membrane; go_function: symporter activity; go_function: transporter activity; go_function: potassium ion binding; go_function: amino acid-polyamine transporter activity; go_function: potassium:chloride symporter activity; go_process: ion transport; go_process: chloride transport; go_process: amino acid t…	0.985435	0.995237	0.0451923	0.0509679	0.0435685	0.041696	0.0975406	0.0214196	0.0547731	0.076136	0.0346951	0.0380959	0.0654241	0.0240819	0.0552586	0.0276499	0.187982	0.185919	0.0749377	0.0193056	0.0221596	0.0244041	0.0468161	0.373449	0.02574	0.0397326	0.0500688	0.0359435	0.0750157	0.0455407	0.0732135	0.0415949	0.0441394	0.055066	0.0572515	0.071283	0.0817767
cg05248890	36	X	71375794	NCBI	36.1	TRUE	71375602	-	ERCC6L	NA	NA	NA	0.277355	0.447566	0.081	0.0845687	0.427121	0.0597519	0.41651	0.0398838	0.0495463	0.0483052	0.0434109	0.0522856	0.518357	0.194475	0.432468	0.198121	0.102781	0.0883238	0.0412448	0.137876	0.621543	0.0736763	0.0445697	0.0414705	0.337874	0.0521915	0.430377	0.124033	0.0612332	0.0565631	0.0815121	0.0566334	0.0816769	0.0876253	0.0475428	0.0469379	0.229485
cg05255022	36	6	13436975	NCBI	36.1	TRUE	13436755	-	ENSG00000145979	NA	NA	NA	0.20245	0.362105	0.0712858	0.0821589	0.0587109	0.099623	0.0545716	0.0772109	0.0835134	0.101124	0.0544954	0.0905291	0.138855	0.0579965	0.0321354	0.0623922	0.0559111	0.104381	0.0678201	0.0543785	0.0939195	0.103566	0.060593	0.0747516	0.0655828	0.0823091	0.0820087	0.0811722	0.0895555	0.101877	0.103317	0.0987124	0.0772793	0.0511915	0.127672	0.0794137	0.0866408
cg05266043	36	1	205736064	NCBI	36.1	TRUE	205736125	+	CR1	C3BR; CD35	NM_000573.2	isoform F precursor is encoded by transcript variant F; C3-binding protein; CD35 antigen; CR1 protein domain SCR25; go_component: integral to plasma membrane; go_function: receptor activity; go_function: complement component C3b receptor activity; go_process: immune response; go_process: complement activation; classical pathway	0.34881	0.528015	0.0240264	0.0253265	0.0264261	0.0223563	0.0241458	0.0238899	0.0261023	0.0244042	0.0260905	0.0268352	0.0243399	0.0242632	0.0231653	0.0223967	0.0200543	0.0263212	0.0268514	0.0204314	0.022233	0.0189542	0.0239069	0.0226361	0.0270373	0.0253603	0.0225087	0.0243135	0.0280341	0.0270043	0.0259029	0.0246783	0.0270402	0.023043	0.0257635	0.0218686	0.0216284
cg05300913	36	14	76856759	NCBI	36.1	TRUE	76857107	+	GSTZ1	MAI; MAAI; GSTZ1-1; MGC2029	NM_001513.2	isoform 3 is encoded by transcript variant 3; glutathione s-transferase Zeta 1; maleylacetone isomerase; glutathione S-alkyltransferase; glutathione S-aryltransferase; S-(hydroxyalkyl)glutathione lyase; glutathione S-aralkyltransferase; maleylacetoacetate isomerase; Glutathione transferase zeta 1 variant; go_component: cytoplasm; go_component: mitochondrion; go_function: catalytic activity; go_fu…	0.368277	0.546822	0.0302103	0.0279421	0.0366836	0.025466	0.0311464	0.0306839	0.0294415	0.0323611	0.0322339	0.0290636	0.0312395	0.0311165	0.0256094	0.0297367	0.0265191	0.0276834	0.0527229	0.0215281	0.038132	0.0251754	0.0284014	0.0554378	0.0290468	0.0261704	0.0260949	0.0304728	0.0296957	0.0290522	0.0281284	0.033544	0.0275225	0.0230579	0.0276917	0.0281112	0.0260351
cg05370447	36	19	18369001	NCBI	36.1	TRUE	18369415	-	LRRC25	MAPA; FLJ38116	NM_145256.2	monocyte and plasmacytoid activated molecule; go_component: integral to membrane	0.388376	0.562741	0.0257615	0.0393887	0.0837025	0.0489257	0.0183387	0.025743	0.0235015	0.025881	0.0257799	0.0199873	0.0391271	0.0206978	0.0826467	0.0223037	0.0150459	0.0232728	0.0218853	0.0142556	0.0608887	0.0426547	0.0680019	0.237628	0.0674138	0.0301766	0.0298075	0.0416939	0.0367344	0.0375661	0.0402374	0.0341885	0.0358467	0.0217156	0.0502814	0.0352281	0.0498724
cg05373723	36	4	141567443	NCBI	36.1	TRUE	141568232	-	CLGN	NA	NM_004362.1	go_component: integral to membrane; go_component: endoplasmic reticulum; go_function: calcium ion binding; go_function: unfolded protein binding; go_process: protein folding; go_process: fertilization (sensu Metazoa)	0.388376	0.562741	0.028127	0.0667333	0.156095	0.221711	0.026202	0.0807651	0.0277261	0.0272844	0.0365505	0.022914	0.0237475	0.0237574	0.0289143	0.147731	0.239296	0.0958107	0.0219696	0.0244241	0.028528	0.0876969	0.0274798	0.0232618	0.0578941	0.0374215	0.0763918	0.0789283	0.116543	0.0500278	0.139226	0.0707965	0.0624876	0.0514081	0.0348526	0.0796216	0.142949
cg05384917	36	12	121766906	NCBI	36.1	TRUE	121767297	-	GPR109B	HM74; PUMAG; Puma-g	NM_006018.1	GTP-binding protein; putative chemokine receptor; go_component: integral to plasma membrane; go_function: receptor activity; go_function: rhodopsin-like receptor activity; go_function: purinergic nucleotide receptor activity; G-protein coupled; go_process: signal transduction; go_process: G-protein coupled receptor protein signaling pathway	0.142906	0.285812	0.870439	0.881249	0.849159	0.918743	0.888223	0.878745	0.863017	0.849606	0.907436	0.869118	0.891466	0.871464	0.763548	0.848735	0.890621	0.892654	0.846464	0.886623	0.847448	0.851193	0.897848	0.869414	0.860865	0.896734	0.887244	0.882029	0.889863	0.90093	0.880469	0.905403	0.858826	0.874705	0.897667	0.878588	0.919399
cg05398907	36	19	12412386	NCBI	36.1	TRUE	12412824	-	ZNF443	ZK1	NM_005815.2	Kruppel-type zinc finger (C2H2); go_component: nucleus; go_function: DNA binding; go_function: zinc ion binding; go_function: metal ion binding; go_process: transcription; go_process: response to stress; go_process: induction of apoptosis; go_process: regulation of transcription; DNA-dependent	0.409098	0.585058	0.0300823	0.0305558	0.0370988	0.0237574	0.0264282	0.0322089	0.0946391	0.0330863	0.0305449	0.0287267	0.0324428	0.0306069	0.0275744	0.0329041	0.0255092	0.0310057	0.122332	0.024112	0.028876	0.0278883	0.0296197	0.023263	0.0461828	0.027949	0.0321757	0.0299033	0.0330017	0.0292284	0.0470361	0.0566319	0.0490654	0.0280587	0.030503	0.0287062	0.0271189
cg05412820	36	19	61681253	NCBI	36.1	TRUE	61680555	-	ZNF667	FLJ14011	NM_022103.2	go_component: nucleus; go_function: zinc ion binding; go_function: nucleic acid binding; go_process: regulation of transcription; DNA-dependent	2.67029e-05	0.000652737	0.0527092	0.0238423	0.91383	0.0213438	0.0204993	0.0243989	0.0639979	0.331776	0.0285218	0.0310978	0.0273164	0.027613	0.0414205	0.0257103	0.666768	0.346162	0.807273	0.0367796	0.854261	0.17537	0.127135	0.491498	0.0315431	0.0232913	0.0222035	0.0251962	0.0250172	0.0222312	0.027624	0.0215258	0.0269833	0.0209284	0.0227105	0.0229214	0.0202554
cg05419505	36	20	10602746	NCBI	36.1	TRUE	10602590	-	JAG1	AGS; AHD; AWS; HJ1; CD339; JAGL1; MGC104644	NM_000214.1	jagged1 (Alagille syndrome); go_component: membrane; go_component: extracellular region; go_component: integral to plasma membrane; go_function: Notch binding; go_function: calcium ion binding; go_function: calcium ion binding; go_function: growth factor activity; go_function: structural molecule activity; go_process: development; go_process: hemopoiesis; go_process: angiogenesis; go_process: cel…	0.430433	0.604438	0.0278262	0.0261624	0.0257272	0.0288773	0.0238768	0.0373235	0.488791	0.0264081	0.0347814	0.0304403	0.029136	0.0274832	0.022693	0.0235844	0.0258237	0.0550918	0.0275569	0.0240799	0.0280955	0.029061	0.0268399	0.0324659	0.0268454	0.0223952	0.037648	0.0733056	0.0262004	0.0261231	0.024347	0.0280388	0.0310032	0.0233612	0.066184	0.0270522	0.0239053
cg05434245	36	2	159850904	NCBI	36.1	TRUE	159851309	-	WDSUB1	UBOX6; WDSAM1; FLJ36175	NM_152528.1	WD repeat and SAM domain containing 1; 2610014F08Rik; go_component: ubiquitin ligase complex; go_function: kinase activity; go_function: ubiquitin-protein ligase activity; go_process: protein ubiquitination	0.898317	0.947865	0.0227932	0.0248629	0.0224085	0.0209911	0.0189259	0.0232688	0.0227073	0.0243521	0.0244487	0.0501265	0.0220143	0.0228791	0.0186424	0.0210368	0.0180994	0.0238292	0.141892	0.0181032	0.372583	0.0178107	0.109811	0.366069	0.0223906	0.0386167	0.0321356	0.0216642	0.0254631	0.0355927	0.0364323	0.0394423	0.0377681	0.0280634	0.0701167	0.0270662	0.0311727
cg05448951	36	2	10778001	NCBI	36.1	FALSE	10779274	+	ATP6V1C2	VMA5; ATP6C2	NM_144583.2	V-ATPase C2 subunit; ATPase; H+ transporting; lysosomal 42kD; V1 subunit C isoform 2; go_component: proton-transporting two-sector ATPase complex; go_function: ATP binding; go_function: hydrolase activity; acting on acid anhydrides; catalyzing transmembrane movement of substances; go_process: ATP synthesis coupled proton transport	0.00315285	0.0199127	0.86285	0.712689	0.890201	0.890335	0.932398	0.862573	0.916196	0.837639	0.546067	0.894446	0.697384	0.763909	0.855587	0.863127	0.574042	0.89263	0.923582	0.457627	0.883364	0.875368	0.773029	0.830245	0.569708	0.629877	0.506994	0.613664	0.841364	0.608739	0.795736	0.791943	0.433818	0.550434	0.810463	0.735546	0.561094
cg05460110	36	13	36531508	NCBI	36.1	TRUE	36531823	-	FAM48A	C13; FP757; P38IP; C13orf19; bA421P11.4	NM_017569.2	isoform b is encoded by transcript variant 2; transcription factor (p38 interacting protein); tumor rejection antigen	0.189348	0.347138	0.0345271	0.0419865	0.0259727	0.0415298	0.0304271	0.0376487	0.089889	0.0449958	0.0413104	0.0603674	0.0466592	0.0326992	0.0251023	0.0297626	0.0251413	0.0535195	0.0349598	0.0258477	0.0392556	0.0322941	0.0336453	0.0340945	0.0371967	0.0432333	0.0464409	0.0369751	0.0534969	0.0477792	0.0447587	0.0700658	0.0506369	0.0284552	0.0454153	0.0373568	0.0366586
cg05477137	36	1	7767779	NCBI	36.1	TRUE	7767350	+	PER3	GIG13	NM_016831.1	period circadian protein 3; growth-inhibiting protein 13; period (Drosophila) homolog 3; go_component: nucleus; go_function: signal transducer activity; go_process: transcription; go_process: rhythmic process; go_process: signal transduction; go_process: regulation of transcription; DNA-dependent	0.927279	0.964545	0.91241	0.910934	0.928381	0.93518	0.925065	0.919658	0.928514	0.906326	0.742833	0.92658	0.896778	0.887348	0.361886	0.507251	0.881959	0.736711	0.881581	0.916887	0.910927	0.951136	0.922626	0.913894	0.916059	0.91673	0.900149	0.933264	0.902157	0.917796	0.891509	0.906162	0.914107	0.887732	0.839997	0.881155	0.938203
cg05490015	36	9	138379538	NCBI	36.1	FALSE	138377992	-	C9orf151	NA	NA	NA	0.00365448	0.0213448	0.692514	0.46446	0.172056	0.744592	0.264643	0.47955	0.762363	0.768531	0.726308	0.661071	0.765277	0.641454	0.438697	0.746481	0.571655	0.723958	0.857268	0.821924	0.820187	0.588117	0.562508	0.308801	0.328163	0.313962	0.435632	0.504934	0.371222	0.515203	0.486328	0.450813	0.49603	0.443373	0.567623	0.385441	0.574796
cg05495883	36	16	65868057	NCBI	36.1	FALSE	65868914	+	PLEKHG4	DKFZP434I216; puratrophin1	NM_015432.2	Purkinje cell atrophy associated protein 1	0.0153122	0.0574207	0.820594	0.77321	0.85947	0.893412	0.760187	0.794944	0.790639	0.636067	0.86492	0.801085	0.89769	0.826234	0.675844	0.76994	0.785221	0.825811	0.815376	0.864856	0.855753	0.837336	0.737361	0.888473	0.748126	0.783	0.741727	0.758791	0.755772	0.860428	0.784962	0.788495	0.745506	0.758057	0.786659	0.822069	0.775517
cg05506643	36	16	3295896	NCBI	36.1	TRUE	3295485	+	ZNF75A	FLJ31529	NM_153028.1	go_component: nucleus; go_function: DNA binding; go_function: zinc ion binding; go_function: metal ion binding; go_process: transcription; go_process: regulation of transcription; DNA-dependent	0.452375	0.624619	0.0410815	0.0650672	0.0409178	0.112414	0.0373142	0.128734	0.0381903	0.0871351	0.0539774	0.0386995	0.0379287	0.0412451	0.0264663	0.0312515	0.268859	0.0365588	0.0299459	0.0269793	0.475998	0.446211	0.336761	0.716743	0.0416299	0.111712	0.0498671	0.0796996	0.0889349	0.0582742	0.0516717	0.0652496	0.0877211	0.0542873	0.0529042	0.0309096	0.0622216
cg05522729	36	5	140996487	NCBI	36.1	TRUE	140996779	+	C5orf16	FLJ90583	NM_173828.3	synonym: FLJ90583	0.674223	0.802502	0.0323431	0.0328261	0.0326137	0.0330306	0.0346126	0.0304821	0.0443354	0.0351629	0.033661	0.0401928	0.0412673	0.0320725	0.0265008	0.0342414	0.0300001	0.0273731	0.0262493	0.0256074	0.0296744	0.143592	0.0278371	0.0277299	0.0328715	0.0303841	0.0293099	0.0718179	0.0344902	0.0315259	0.0349018	0.0320111	0.0315471	0.0257599	0.031465	0.0338432	0.0254956
cg05572822	36	6	31479654	NCBI	36.1	TRUE	31479350	+	MICA	PERB11.1; MGC111087; truncated	NM_000247.1	HLA class I alpha chain; MHC class I-like molecule PERB11.1-13.1; MHC class I-like molecule PERB11.1-18.2; MHC class I-like molecule PERB11.1-35.1; MHC class I-like molecule PERB11.1-44.1; MHC class I-like molecule PERB11.1-44.3; MHC class I-like molecule PERB11.1-46.1; MHC class I-like molecule PERB11.1-47.1; MHC class I-like molecule PERB11.1-52.1; MHC class I-like molecule PERB11.1-54.1; MHC c…	0.0973072	0.217704	0.0515519	0.0510725	0.0475642	0.042394	0.0450145	0.0308805	0.0301021	0.0539852	0.043257	0.0491186	0.155491	0.0442491	0.0297684	0.497522	0.370569	0.100065	0.440282	0.245303	0.230824	0.0344131	0.459771	0.76113	0.0454239	0.119486	0.0327167	0.112887	0.122622	0.0627579	0.0457237	0.0373366	0.0422882	0.0311259	0.0449402	0.0727544	0.0349863
cg05604391	36	11	65841753	NCBI	36.1	FALSE	65841091	-	CD248	TEM1; CD164L1; MGC119479	NM_020404.2	2610111G01Rik; endosialin; CD164 sialomucin-like 1; go_component: extracellular matrix (sensu Metazoa); go_function: sugar binding; go_function: calcium ion binding; go_process: biological process unknown	0.0484409	0.133491	0.0436598	0.075522	0.0283563	0.0721367	0.0281032	0.0593767	0.0525586	0.0796458	0.127175	0.0352115	0.0591305	0.0342858	0.0243916	0.0326472	0.0371895	0.0513339	0.0318083	0.0366614	0.0321101	0.179364	0.0501302	0.0994948	0.0699491	0.102358	0.0801283	0.060484	0.0975474	0.0850951	0.113159	0.0697638	0.0839648	0.0670277	0.0586062	0.0948438	0.105219
cg05635310	36	2	230915226	NCBI	36.1	TRUE	230915029	+	LOC93349	NA	NM_138402.3	go_component: nucleus; go_function: DNA binding	3.8147e-06	0.000193669	0.803021	0.734516	0.771113	0.838173	0.803147	0.815956	0.802894	0.790936	0.858321	0.837927	0.842155	0.786806	0.743306	0.780584	0.814364	0.839878	0.840634	0.751193	0.757258	0.829294	0.742604	0.733704	0.730948	0.786532	0.751138	0.706626	0.726145	0.783869	0.761798	0.771926	0.723303	0.673719	0.713435	0.713781	0.771287
cg05656200	36	17	74349110	NCBI	36.1	TRUE	74348457	-	USP36	DUB1	NM_025090.2	deubiquitinating enzyme 1; go_function: ubiquitin thiolesterase activity; go_function: cysteine-type endopeptidase activity; go_process: ubiquitin-dependent protein catabolism	0.674223	0.802502	0.018837	0.0189608	0.03761	0.0186596	0.0170714	0.0181762	0.0209796	0.0202295	0.019407	0.0452789	0.0196813	0.0225688	0.0161053	0.0263512	0.0147201	0.0318821	0.0155538	0.0138867	0.0170306	0.0190145	0.0173378	0.0153798	0.0191149	0.0376394	0.0188068	0.0176276	0.0192031	0.0255627	0.0182147	0.0184508	0.0200822	0.0156531	0.0355446	0.0171223	0.0172998
cg05664348	36	18	70315206	NCBI	36.1	FALSE	70314577	+	CNDP2	CN2; CPGL; PEPA; HsT2298; FLJ10830	NM_018235.1	peptidase A; cytosolic nonspecific dipeptidase; go_function: hydrolase activity; go_function: carboxypeptidase activity; go_function: metallopeptidase activity; go_function: protein dimerization activity; go_process: proteolysis	0.0106888	0.0456608	0.0500352	0.214231	0.052008	0.354424	0.202612	0.0369189	0.034909	0.0405096	0.0455751	0.0461461	0.0511088	0.0442498	0.0437107	0.0502689	0.0967611	0.0498014	0.0371456	0.0340252	0.145839	0.469027	0.383231	0.168029	0.146781	0.29287	0.173995	0.298652	0.213468	0.212544	0.178251	0.184833	0.111484	0.157814	0.31445	0.196217	0.163864
cg05689244	36	22	16501836	NCBI	36.1	TRUE	16501485	+	BCL2L13	MIL1; BCL-RAMBO	NM_015367.2	go_component: mitochondrion; go_component: integral to membrane; go_function: caspase activator activity; go_process: caspase activation; go_process: regulation of apoptosis; go_process: induction of apoptosis	0.142906	0.285812	0.0651163	0.0610524	0.0284915	0.0863409	0.149731	0.0541295	0.0500094	0.0615679	0.0794724	0.0869147	0.0825999	0.141867	0.0444517	0.0998676	0.0440719	0.0422559	0.149511	0.0588255	0.0307489	0.0404563	0.103928	0.0686648	0.0777786	0.059943	0.0557432	0.0640307	0.0473546	0.0480391	0.0878006	0.10492	0.0559859	0.03222	0.080576	0.0311391	0.0556711
cg05707981	36	6	158989963	NCBI	36.1	FALSE	158991088	+	SYTL3	SLP3; MGC105130; MGC118883; MGC118884; MGC118885; exophilin-6	NM_001009991.1	go_function: protein binding; go_function: Rab GTPase binding; go_process: intracellular protein transport	0.0362339	0.106761	0.682567	0.688364	0.719199	0.392731	0.702674	0.527682	0.547145	0.685405	0.830665	0.659229	0.697621	0.753078	0.295629	0.378793	0.548063	0.511944	0.110809	0.719308	0.794049	0.697917	0.679729	0.783257	0.670106	0.74686	0.698064	0.669827	0.621662	0.727011	0.635643	0.779029	0.695037	0.678589	0.665861	0.671138	0.764154
cg05721603	36	14	30566005	NCBI	36.1	FALSE	30565340	-	STRN3	SG2NA	NM_014574.2	cell cycle S/G2 nuclear autoantigen; go_component: cytosol; go_component: nucleus; go_component: membrane fraction; go_function: calmodulin binding; go_process: cell cycle	0.00143242	0.0111881	0.0268346	0.031923	0.0242379	0.0280423	0.0264367	0.0298569	0.0266685	0.0255333	0.0229246	0.0293612	0.0270008	0.0232047	0.0220855	0.0274313	0.0276378	0.0305096	0.0234671	0.022746	0.03056	0.0234093	0.0293511	0.0407016	0.0340122	0.0348733	0.0267644	0.0303157	0.0351863	0.0364831	0.0312339	0.0315282	0.0358249	0.0285015	0.0321061	0.0276529	0.0229119
cg05756500	36	X	48281429	NCBI	36.1	FALSE	48283074	+	OATL1	NA	NM_001006113.1	isoform 1 is encoded by transcript variant 1; MG81; go_function: transferase activity; go_function: transaminase activity	0.545876	0.702981	0.834425	0.842005	0.854108	0.839408	0.84771	0.829441	0.867659	0.882019	0.878059	0.708794	0.809505	0.887272	0.816729	0.781924	0.761551	0.818181	0.849366	0.801676	0.765798	0.869186	0.842878	0.778214	0.807819	0.853897	0.846857	0.750677	0.817336	0.843604	0.807678	0.835834	0.818123	0.817339	0.704625	0.853101	0.783624
cg05774389	36	16	56210302	NCBI	36.1	FALSE	56211459	+	GPR56	BFPP; TM7LN4; TM7XN1	NM_201525.1	isoform b is encoded by transcript variant 3; EGF-TM7-like; polymicrogyria; bilateral frontoparietal; seven transmembrane helix receptor; go_component: membrane; go_component: integral to plasma membrane; go_function: receptor activity; go_function: protein binding; go_function: G-protein coupled receptor activity; go_function: G-protein coupled receptor activity; go_function: G-protein coupled r…	0.0973072	0.217704	0.868078	0.811441	0.922937	0.781301	0.789492	0.86741	0.520476	0.677511	0.784108	0.843065	0.846904	0.830622	0.898803	0.902202	0.904715	0.896935	0.927951	0.8914	0.908356	0.912717	0.868745	0.854226	0.843824	0.817512	0.825517	0.911424	0.692472	0.823291	0.767431	0.879737	0.831839	0.786377	0.719521	0.764882	0.862282
cg05801578	36	13	110065398	NCBI	36.1	FALSE	110066009	+	CARKD	LP3298	NM_018210.1	go_function: molecular_function unknown	0.00232506	0.0156586	0.883491	0.906905	0.906157	0.869291	0.878629	0.903297	0.878521	0.82802	0.816891	0.916243	0.91329	0.921053	0.845686	0.876629	0.894507	0.899578	0.877925	0.891899	0.867322	0.904262	0.888353	0.86738	0.909733	0.939791	0.89461	0.915455	0.905298	0.915913	0.922839	0.915909	0.900868	0.897549	0.904076	0.903246	0.917617
cg05802119	36	19	43518696	NCBI	36.1	TRUE	43518298	+	C19orf15	FLJ46353; DKFZP434A1022	NM_021185.3	go_component: integral to membrane	0.142906	0.285812	0.0216607	0.0197242	0.0261272	0.0215249	0.0205699	0.0228292	0.0249719	0.0257365	0.0219171	0.0221287	0.025257	0.0232196	0.0217964	0.02338	0.0163277	0.0200633	0.0173211	0.0171522	0.018199	0.0166804	0.0213299	0.0187924	0.0213745	0.0191362	0.0180937	0.0197794	0.0226863	0.0213784	0.0193094	0.0244949	0.0247423	0.0159451	0.0216004	0.0201189	0.0190177
cg05806375	36	5	96169799	NCBI	36.1	TRUE	96169398	-	ARTS-1	ALAP; A-LAP; ARTS1; ERAAP; ERAP1; APPILS; PILSAP; KIAA0525	NM_016442.2	aminopeptidase PILS; adipocyte-derived leucine aminopeptidase; go_component: cytosol; go_component: extracellular region; go_component: integral to membrane; go_component: endoplasmic reticulum lumen; go_function: metal ion binding; go_function: protein binding; go_function: zinc ion binding; go_function: metallopeptidase activity; go_function: interleukin-6 receptor binding; go_function: leucyl …	0.20245	0.362105	0.0246811	0.0245734	0.0262517	0.040874	0.0170139	0.026871	0.0255253	0.0266608	0.0269406	0.026695	0.0278209	0.0258143	0.018692	0.0229631	0.0194571	0.0238369	0.0227416	0.0176347	0.0263448	0.0220158	0.0221233	0.0218386	0.0257505	0.0219336	0.0258163	0.025165	0.0294884	0.0273958	0.0259458	0.0254701	0.0247137	0.019004	0.0287238	0.0234354	0.0401169
cg05810875	36	6	30631029	NCBI	36.1	FALSE	30631412	+	ENSG00000204580	NA	NA	NA	0.142906	0.285812	0.716444	0.775601	0.883931	0.913196	0.721747	0.856784	0.587119	0.836954	0.592912	0.662098	0.697205	0.60982	0.490592	0.678378	0.813306	0.573499	0.880498	0.835834	0.761632	0.450212	0.711141	0.895771	0.699959	0.814674	0.769129	0.813884	0.764831	0.774925	0.767858	0.710121	0.699576	0.758692	0.762136	0.846161	0.768226
cg05829931	36	6	31741631	NCBI	36.1	TRUE	31741142	-	BAT4	G5; D6S54E	NM_033177.2	HLA-B associated transcript-4; go_component: intracellular; go_function: nucleic acid binding	0.189348	0.347138	0.0687698	0.0644919	0.0685371	0.0856577	0.0957638	0.0709513	0.0690026	0.0895748	0.0465817	0.0766005	0.0961347	0.0789438	0.034071	0.0473624	0.0476431	0.0549781	0.0670841	0.0437909	0.0607437	0.0758296	0.0530087	0.10264	0.0665148	0.0678299	0.0772467	0.0669859	0.0618323	0.0706382	0.0642361	0.0717009	0.0639341	0.0465836	0.0620849	0.0630528	0.0649934
cg05831366	36	13	41432840	NCBI	36.1	TRUE	41433221	-	KIAA0564	FLJ21779	NM_015058.1	isoform a is encoded by transcript variant 1; go_component: nucleus; go_component: mitochondrion; go_function: ATP binding; go_function: ATPase activity; go_function: nucleotide binding; go_function: unfolded protein binding; go_process: protein folding	0.812355	0.898081	0.0227046	0.0260599	0.0228677	0.0210515	0.0210962	0.0383385	0.13017	0.184595	0.0209104	0.0241994	0.0257335	0.0223288	0.129995	0.0200678	0.0227542	0.0686607	0.022655	0.0155109	0.0223633	0.0235054	0.0218022	0.0168018	0.0203327	0.0206053	0.0265345	0.0214956	0.0365591	0.0263305	0.022454	0.0536423	0.0238558	0.016264	0.0255854	0.0191043	0.0247787
cg05866875	36	6	31574771	NCBI	36.1	TRUE	31573945	+	MICB	PERB11.2	NM_005931.2	MHC class I-like molecule PERB11.2-IMX; stress inducible class I homolog; MHC class I molecule; MHC class I mic-B antigen; MHC class I chain-related protein B; go_component: MHC class I protein complex; go_function: protein binding; go_function: MHC class I receptor activity; go_process: antigen presentation; go_process: cell recognition; go_process: response to stress; go_process: cellular defen…	0.000209808	0.00279744	0.560475	0.361088	0.384112	0.477915	0.648817	0.8424	0.456689	0.570072	0.514068	0.247651	0.804623	0.257252	0.541864	0.618865	0.414598	0.445819	0.550878	0.741852	0.790931	0.642537	0.587433	0.861773	0.127276	0.432658	0.416303	0.535206	0.301401	0.196142	0.162573	0.362431	0.363245	0.320964	0.347363	0.34063	0.265588
cg05894061	36	8	70910499	NCBI	36.1	FALSE	70909762	-	SLCO5A1	OATP-J; OATP5A1; OATPRP4; SLC21A15	NM_030958.1	solute carrier family 21 (organic anion transporter); member 15; go_component: membrane; go_component: integral to membrane; go_function: transporter activity; go_process: transport	0.044054	0.123726	0.385708	0.307193	0.889226	0.16205	0.821283	0.141301	0.325449	0.330279	0.0858517	0.838989	0.408841	0.343137	0.232323	0.362575	0.274411	0.629325	0.737164	0.637284	0.645108	0.421129	0.510699	0.304993	0.283193	0.350443	0.2904	0.435868	0.265465	0.220334	0.32353	0.347373	0.414007	0.298302	0.30081	0.387646	0.428736
cg05895666	36	X	118416815	NCBI	36.1	FALSE	118417051	+	LOC203427	NA	NM_145305.1	NA	0.0214844	0.0734699	0.0311432	0.0354194	0.0631357	0.0278358	0.0255631	0.0265991	0.0315764	0.03071	0.0279283	0.0264257	0.0816332	0.0262168	0.0648812	0.0428837	0.0244969	0.0803954	0.0438725	0.0327829	0.0827543	0.150677	0.0287374	0.0291036	0.139519	0.0340821	0.202708	0.0326974	0.0354839	0.0319466	0.0362787	0.0943674	0.0351928	0.0265398	0.0303988	0.0329288	0.0271116
cg05909349	36	9	138758604	NCBI	36.1	FALSE	138757176	-	LCN10	NA	NM_001001712.1	go_function: binding; go_function: transporter activity; go_process: transport	0.000482559	0.00535276	0.221641	0.682664	0.935885	0.18899	0.0496976	0.0533298	0.169919	0.121717	0.0234527	0.0361554	0.070929	0.151644	0.417466	0.37178	0.254293	0.635461	0.704298	0.0283171	0.708199	0.611031	0.715666	0.508624	0.66841	0.732827	0.7177	0.696918	0.571157	0.77211	0.657259	0.636776	0.672942	0.648005	0.611478	0.609963	0.735813
cg05910398	36	8	19585888	NCBI	36.1	FALSE	19584374	-	CSGALNACT1	FLJ11264; beta4GalNAcT	NM_018371.3	go_component: Golgi stack; go_component: intracellular; go_component: integral to membrane; go_component: soluble fraction; go_component: integral to Golgi membrane; go_component: integral to Golgi membrane; go_function: metal ion binding; go_function: protein binding; go_function: transferase activity; go_function: glucuronosyltransferase activity; go_function: peptidoglycan glycosyltransferase …	0.0399895	0.115506	0.348597	0.36722	0.362342	0.388083	0.256209	0.353018	0.322267	0.382588	0.394155	0.345357	0.38167	0.32711	0.241107	0.345962	0.329458	0.366198	0.281358	0.257396	0.356359	0.362213	0.351232	0.2758	0.377079	0.351988	0.360773	0.338447	0.401061	0.408122	0.381999	0.399032	0.372401	0.298903	0.378515	0.333909	0.350687
cg05934708	36	6	3696444	NCBI	36.1	TRUE	3696935	-	C6orf145	NA	NM_183373.2	NA	0.0214844	0.0734699	0.0395554	0.0347559	0.0346799	0.0362811	0.311506	0.0360899	0.0421212	0.0477648	0.03817	0.0340353	0.0390935	0.0400173	0.0258777	0.15618	0.0311743	0.0412014	0.16057	0.0291294	0.0375596	0.0403464	0.105104	0.0414008	0.0385462	0.0787344	0.0333273	0.0299319	0.0377825	0.0342423	0.0348576	0.034883	0.0351984	0.0346543	0.0377607	0.0351231	0.0293919
cg05947051	36	21	42364828	NCBI	36.1	FALSE	42364457	+	UMODL1	NA	NA	NA	0.0362339	0.106761	0.800526	0.739355	0.709057	0.79003	0.849868	0.856664	0.871319	0.719211	0.849546	0.838507	0.893928	0.878411	0.811023	0.752468	0.741524	0.753085	0.879406	0.573373	0.84649	0.785067	0.690391	0.65559	0.745699	0.789545	0.779952	0.8298	0.728747	0.785382	0.733011	0.733678	0.748583	0.792764	0.672393	0.778032	0.752713
cg05957751	36	11	817974	NCBI	36.1	FALSE	817618	+	EFCAB4A	MGC88858	NM_173584.2	go_function: calcium ion binding; go_function: oxidoreductase activity; go_process: metabolism	0.000585556	0.00618347	0.0757292	0.433428	0.0309264	0.0826994	0.0276494	0.0713149	0.0272358	0.226937	0.0354829	0.0646356	0.0294869	0.0539464	0.448287	0.0845212	0.0801435	0.314634	0.0223729	0.0399759	0.459364	0.627989	0.413398	0.584076	0.442715	0.237151	0.261245	0.311376	0.597326	0.447951	0.601959	0.427978	0.282009	0.284911	0.579024	0.582515	0.503552
cg05975376	36	10	128066382	NCBI	36.1	TRUE	128067055	-	ADAM12	MCMP; MLTN; MLTNA; MCMPMltna	NM_003474.3	isoform 1 preproprotein is encoded by transcript variant 1; meltrin alpha; a disintegrin and metalloproteinase domain 12 (meltrin alpha); go_component: plasma membrane; go_component: integral to membrane; go_function: protein binding; go_function: zinc ion binding; go_function: metal ion binding; go_function: metalloendopeptidase activity; go_process: proteolysis; go_process: cell adhesion; go_pr…	0.00168991	0.0123927	0.438938	0.341444	0.486612	0.399402	0.430791	0.502021	0.435533	0.370971	0.587059	0.493496	0.515757	0.384003	0.414917	0.389387	0.442344	0.528174	0.620975	0.30424	0.562132	0.177982	0.354008	0.581594	0.335835	0.470183	0.322605	0.369969	0.352043	0.361527	0.347287	0.360904	0.522089	0.283058	0.437759	0.262467	0.348506
cg05985659	36	4	121207603	NCBI	36.1	TRUE	121207411	-	MAD2L1	MAD2; HSMAD2	NM_002358.2	mitotic arrest deficient; yeast; homolog-like 1; MAD2 (mitotic arrest deficient; yeast; homolog)-like 1; MAD2-like protein 1; go_component: nucleus; go_component: kinetochore; go_function: protein binding; go_process: cell cycle; go_process: mitosis; go_process: cell division; go_process: mitotic checkpoint	0.0695801	0.172642	0.0384635	0.046764	0.0263193	0.0714725	0.133166	0.0352276	0.0199217	0.052097	0.0250489	0.0436822	0.0421418	0.0651174	0.0208703	0.0232133	0.0416994	0.0502115	0.0645383	0.0466696	0.0208341	0.0170751	0.0278528	0.027568	0.0483457	0.101083	0.0405045	0.0253225	0.0551748	0.0671231	0.0451822	0.0493208	0.0623647	0.0321658	0.0426371	0.0217624	0.0257958
cg05997204	36	18	26876767	NCBI	36.1	TRUE	26876687	-	DSC3	DSC; DSC1; DSC2; DSC4; CDHF3; HT-CP	NM_001941.2	isoform Dsc3a preproprotein is encoded by transcript variant Dsc3a; desmocollin 4; go_component: cytoskeleton; go_component: plasma membrane; go_component: integral to membrane; go_component: membrane fraction; go_component: intercellular junction; go_function: protein binding; go_function: calcium ion binding; go_process: cell adhesion; go_process: homophilic cell adhesion	0.000394821	0.00453186	0.132203	0.032482	0.300151	0.0925263	0.0235505	0.17855	0.356833	0.0619393	0.149713	0.137324	0.297992	0.0584248	0.0240407	0.126441	0.156887	0.0339739	0.0276322	0.236205	0.66155	0.0232982	0.127082	0.538052	0.0492702	0.0272637	0.0338951	0.0302753	0.0361435	0.0339824	0.0325574	0.0361121	0.0359208	0.0257179	0.0324065	0.0285142	0.0287396
cg06003221	36	9	116307712	NCBI	36.1	TRUE	116307526	-	DFNB31	WHRN; CIP98; KIAA1526; RP11-9M16.1; DKFZP434N014	NM_015404.1	1110035G07Rik; go_function: protein binding; go_process: sensory perception of sound	0.674223	0.802502	0.0266672	0.027737	0.0356043	0.0261748	0.0201116	0.0313551	0.0339246	0.0278041	0.0677569	0.0357225	0.0297916	0.0271597	0.0199417	0.0250618	0.0248754	0.0287762	0.0202142	0.020628	0.0258507	0.0292391	0.0255503	0.0198902	0.0292926	0.0251696	0.0294745	0.0306856	0.0293173	0.0288614	0.0297187	0.0280789	0.030327	0.0228546	0.0281856	0.0266884	0.0283894
cg06011684	36	7	51351360	NCBI	36.1	TRUE	51351990	-	COBL	KIAA0633	NM_015198.2	synonym: KIAA0633	0.00168991	0.0123927	0.15738	0.0455744	0.192867	0.041987	0.308532	0.0508044	0.400743	0.0498086	0.0303072	0.650798	0.144958	0.0336518	0.197415	0.0352587	0.503476	0.420802	0.0601564	0.0350935	0.665182	0.0470419	0.169802	0.375032	0.046014	0.0335249	0.0425993	0.0658832	0.0558561	0.0654401	0.0561936	0.0705517	0.0500927	0.0277567	0.0430137	0.132969	0.0465852
cg06032189	36	9	115958769	NCBI	36.1	TRUE	115958052	+	COL27A1	FLJ11895; KIAA1870; MGC11337; RP11-82I1.1	NM_032888.2	go_component: collagen; go_component: cytoplasm; go_function: extracellular matrix structural constituent; go_process: cell adhesion; go_process: phosphate transport	0.898317	0.947865	0.104554	0.162306	0.240784	0.0805046	0.0595791	0.0922198	0.112616	0.129508	0.0427145	0.101724	0.25222	0.0393502	0.0873402	0.0417177	0.451447	0.0848724	0.0728034	0.22571	0.830555	0.107384	0.573773	0.653182	0.127968	0.178895	0.162696	0.12576	0.231739	0.197887	0.158342	0.108496	0.122346	0.0603041	0.190923	0.127102	0.118824
cg06058092	36	12	13043892	NCBI	36.1	FALSE	13044079	+	ENSG00000183935	NA	NA	NA	0.0153122	0.0574207	0.428514	0.30559	0.366829	0.537358	0.609574	0.193601	0.257077	0.374615	0.62635	0.2462	0.47783	0.404943	0.329833	0.733637	0.452084	0.452881	0.30269	0.278817	0.549939	0.514882	0.363482	0.541433	0.241445	0.159399	0.183853	0.313684	0.273776	0.298034	0.336872	0.298858	0.229835	0.297495	0.343073	0.347225	0.301038
cg06095849	36	16	8676179	NCBI	36.1	TRUE	8675946	+	ABAT	GABAT; NPD009; GABA-AT	NM_020686.3	GABA transferase; GABA aminotransferase; gamma-amino-N-butyrate transaminase; go_component: mitochondrial matrix; go_function: transferase activity; go_function: pyridoxal phosphate binding; go_function: 4-aminobutyrate transaminase activity; go_function: (S)-3-amino-2-methylpropionate transaminase activity; go_process: synaptic transmission; go_process: neurotransmitter catabolism; go_process: g…	0.985435	0.995237	0.0729439	0.0951721	0.0313596	0.0757042	0.119527	0.0701835	0.426418	0.0662434	0.0500857	0.376729	0.144777	0.0335729	0.0266281	0.102737	0.105155	0.0938992	0.0558618	0.0637531	0.435195	0.0642126	0.149537	0.0407285	0.111235	0.106839	0.123484	0.125711	0.102291	0.107408	0.0977768	0.0739556	0.134318	0.0575774	0.0779966	0.0472669	0.0589941
cg06106025	36	10	115989840	NCBI	36.1	FALSE	115989008	+	VWA2	AMACO; CCSP-2	NM_198496.1	colon cancer diagnostic marker; colon cancer secreted protein-2	0.898317	0.947865	0.248885	0.264293	0.0436392	0.295201	0.0447954	0.0707595	0.588805	0.268361	0.0442109	0.106419	0.72326	0.0840603	0.22941	0.213956	0.376566	0.152372	0.373234	0.0897691	0.301285	0.748247	0.350787	0.305285	0.268878	0.3595	0.158149	0.286718	0.187974	0.187927	0.281457	0.327964	0.206628	0.294915	0.321905	0.238883	0.277208
cg06110313	36	19	10083414	NCBI	36.1	FALSE	10083197	+	P2RY11	P2Y11	NM_002566.4	P2Y purinoceptor 11; P2Y11 receptor; go_component: integral to plasma membrane; go_function: receptor activity; go_function: rhodopsin-like receptor activity; go_function: purinergic nucleotide receptor activity; G-protein coupled; go_process: signal transduction; go_process: defense response; go_process: adenylate cyclase activation; go_process: G-protein signaling; coupled to IP3 second messeng…	0.0295753	0.0931729	0.0372	0.314197	0.0300593	0.14424	0.0297832	0.0411964	0.0290193	0.113709	0.192354	0.0311225	0.0332037	0.027694	0.02376	0.0267234	0.0191874	0.0789449	0.0194425	0.240821	0.783337	0.243748	0.583266	0.747804	0.411535	0.153594	0.200041	0.409855	0.53469	0.299374	0.558915	0.405125	0.287406	0.186302	0.463446	0.498565	0.19936
cg06114397	36	X	48283445	NCBI	36.1	TRUE	48283074	+	OATL1	NA	NM_001006113.1	isoform 1 is encoded by transcript variant 1; MG81; go_function: transferase activity; go_function: transaminase activity	0.153646	0.298255	0.0414427	0.0548368	0.184199	0.0391416	0.196232	0.0407921	0.0383497	0.0378805	0.0384585	0.0420933	0.217277	0.0404795	0.056539	0.0502811	0.0400275	0.0467855	0.0291604	0.0361812	0.259589	0.0458944	0.0493596	0.0400244	0.236597	0.0425712	0.172586	0.0552182	0.0462413	0.0419803	0.0481736	0.136364	0.0524393	0.0348582	0.0544554	0.0486363	0.0444009
cg06129789	36	2	241216725	NCBI	36.1	FALSE	241217468	+	GPR35	NA	NM_005301.2	go_component: integral to plasma membrane; go_function: receptor activity; go_function: rhodopsin-like receptor activity; go_process: signal transduction; go_process: G-protein coupled receptor protein signaling pathway	0.674223	0.802502	0.789599	0.756617	0.718421	0.817021	0.549452	0.828558	0.0308952	0.667432	0.796566	0.269281	0.842484	0.844144	0.79906	0.740919	0.697033	0.811789	0.870853	0.822508	0.782631	0.704572	0.798281	0.442723	0.794222	0.825149	0.747587	0.80148	0.797872	0.767017	0.75374	0.792822	0.818909	0.763206	0.700626	0.792114	0.831007
cg06185936	36	9	115151635	NCBI	36.1	TRUE	115151621	+	BSPRY	NA	NA	NA	0.985435	0.995237	0.0615026	0.0565685	0.039264	0.0648733	0.0306322	0.0885947	0.0581319	0.0963367	0.0940705	0.0816772	0.0680818	0.0383348	0.0196474	0.0670943	0.0254739	0.067368	0.0469184	0.0309202	0.0699709	0.136421	0.0507148	0.0426142	0.0563827	0.0549967	0.0755338	0.054408	0.0590526	0.0641323	0.0595992	0.0655707	0.0491185	0.0452394	0.0633913	0.0614186	0.0764087
cg06223640	36	4	95592861	NCBI	36.1	TRUE	95592061	+	PDLIM5	L9; ENH; LIM	NM_006457.2	isoform a is encoded by transcript variant 1; enigma homolog; enigma-like LIM domain protein; go_component: cytosol; go_component: membrane fraction; go_function: actin binding; go_function: actinin binding; go_function: protein binding; go_function: zinc ion binding; go_function: metal ion binding; go_function: protein kinase C binding; go_function: receptor signaling complex scaffold activity; …	3.62396e-05	0.000810785	0.10289	0.0567632	0.0968738	0.0771621	0.0887303	0.213381	0.763176	0.183989	0.0762972	0.182556	0.087574	0.0788262	0.173973	0.117672	0.114206	0.110447	0.198375	0.0347427	0.0368817	0.0782843	0.104087	0.101693	0.0466333	0.0650391	0.0706231	0.049642	0.0849279	0.0602394	0.066945	0.0536874	0.0588984	0.0445645	0.0578171	0.043207	0.0489304
cg06230433	36	1	46631258	NCBI	36.1	FALSE	46632575	+	FAAH	NA	NM_001441.1	go_component: integral to membrane; go_component: membrane fraction; go_component: insoluble fraction; go_function: receptor binding; go_function: hydrolase activity; go_function: amidase activity; go_process: fatty acid metabolism	0.000167847	0.002357	0.440074	0.570274	0.498171	0.390518	0.53774	0.352718	0.371069	0.362025	0.280285	0.439499	0.369609	0.396529	0.391894	0.468484	0.440648	0.610231	0.579232	0.235093	0.594862	0.440684	0.528406	0.48079	0.546144	0.587612	0.521892	0.573895	0.617733	0.587032	0.585502	0.569325	0.494869	0.477767	0.658309	0.49631	0.568365
cg06252387	36	18	70313830	NCBI	36.1	TRUE	70314577	+	CNDP2	CN2; CPGL; PEPA; HsT2298; FLJ10830	NM_018235.1	peptidase A; cytosolic nonspecific dipeptidase; go_function: hydrolase activity; go_function: carboxypeptidase activity; go_function: metallopeptidase activity; go_function: protein dimerization activity; go_process: proteolysis	0.452375	0.624619	0.0229457	0.0233344	0.0252198	0.0224974	0.0176425	0.0229619	0.0211816	0.0260997	0.0324714	0.0237203	0.0242821	0.0257803	0.0204468	0.0231555	0.019059	0.0244206	0.0178688	0.0190305	0.0229294	0.0177991	0.0216409	0.0230832	0.0215763	0.0216174	0.0201252	0.0249269	0.0272943	0.0245832	0.0255045	0.0415947	0.0284299	0.018625	0.0265038	0.0201639	0.0219116
cg06254659	36	8	1435004	NCBI	36.1	FALSE	1436976	+	DLGAP2	DAP2; SAPAP2	NM_004745.3	PSD-95/SAP90-binding protein 2; SAP90/PSD-95-associated protein 2; go_component: membrane; go_component: neurofilament; go_function: protein binding; go_process: cell-cell signaling; go_process: nerve-nerve synaptic transmission	0.261099	0.431352	0.809619	0.754943	0.719386	0.795988	0.872164	0.818937	0.85129	0.702829	0.904339	0.50087	0.421521	0.825901	0.855572	0.800301	0.792857	0.838043	0.856611	0.765957	0.826854	0.821752	0.790403	0.604022	0.753494	0.792273	0.752499	0.778572	0.749673	0.751292	0.719238	0.790787	0.699127	0.756391	0.748632	0.767637	0.773192
cg06254838	36	6	86215774	NCBI	36.1	FALSE	86216528	+	NT5E	NT; eN; NT5; NTE; eNT; CD73; E5NT	NM_002526.1	Purine 5-Prime-Nucleotidase; 5 nucleotidase (CD73); ecto-5prime-nucleotidase; go_component: membrane; go_component: membrane fraction; go_function: zinc ion binding; go_function: metal ion binding; go_function: nucleotide binding; go_function: 5prime-nucleotidase activity; go_function: hydrolase activity; acting on ester bonds; go_process: DNA metabolism; go_process: nucleotide catabolism	0.0758514	0.182375	0.0360263	0.0968161	0.0340939	0.0975295	0.0303813	0.0475502	0.0303256	0.0371175	0.0349351	0.0319371	0.0294987	0.0335113	0.0264284	0.126548	0.0523302	0.0687191	0.0618876	0.028174	0.50451	0.0257516	0.286702	0.384833	0.116644	0.149417	0.093782	0.114752	0.0953683	0.083585	0.0852097	0.0906661	0.0921555	0.0588018	0.0998503	0.100313	0.191682
cg06277553	36	15	87993333	NCBI	36.1	TRUE	87992578	-	KIF7	UNQ340; MGC120653	NM_198525.1	EQYK340	0.329983	0.507075	0.894321	0.903929	0.895723	0.921098	0.890444	0.915161	0.859511	0.916591	0.847615	0.891015	0.872186	0.910418	0.76353	0.892104	0.89292	0.90133	0.922612	0.857695	0.909302	0.926269	0.880986	0.915528	0.8951	0.920899	0.904108	0.920163	0.893347	0.90508	0.905211	0.920952	0.908597	0.900053	0.862707	0.907321	0.933691
cg06284290	36	18	42434938	NCBI	36.1	FALSE	42435624	-	ENSG00000167210	NA	NA	NA	1	1	0.750886	0.683125	0.862047	0.85897	0.739916	0.283632	0.747623	0.757469	0.300184	0.246969	0.475043	0.835794	0.824622	0.863852	0.774975	0.390779	0.509949	0.707357	0.69894	0.754149	0.85469	0.765315	0.720331	0.667899	0.61264	0.66638	0.66381	0.704084	0.703836	0.741003	0.69651	0.561941	0.7098	0.72865	0.75406
cg06291286	36	5	34692577	NCBI	36.1	TRUE	34692275	+	RAI14	RAI13; NORPEG; KIAA1334; DKFZp564G013	NM_015577.1	novel retinal pigment epithelial gene	0.595819	0.744774	0.0300514	0.0304715	0.0588181	0.0256754	0.0237882	0.0319751	0.0324335	0.050766	0.0327444	0.0302395	0.0298633	0.0283008	0.0240413	0.0498348	0.0381106	0.0268819	0.023461	0.0204528	0.421435	0.0430568	0.0255242	0.0247284	0.0302642	0.0479184	0.0274374	0.027406	0.0380107	0.0296332	0.0291733	0.0315546	0.0365127	0.0237274	0.0730464	0.026729	0.0267002
cg06336129	36	12	88271810	NCBI	36.1	TRUE	88270427	-	DUSP6	MKP3; PYST1	NM_001946.2	isoform a is encoded by transcript variant 1; serine/threonine specific protein phosphatase; MAP kinase phosphatase 3; go_component: cytoplasm; go_component: soluble fraction; go_function: hydrolase activity; go_function: MAP kinase phosphatase activity; go_function: protein tyrosine phosphatase activity; go_function: protein serine/threonine phosphatase activity; go_process: inactivation of MAPK…	0.0295753	0.0931729	0.0343473	0.0306233	0.0341806	0.0295454	0.0357495	0.0345141	0.0325343	0.0385636	0.109886	0.0337841	0.0852664	0.0374816	0.0237577	0.0568129	0.0243763	0.0310153	0.0274017	0.0229849	0.0870767	0.0324809	0.305075	0.663304	0.0303469	0.0281521	0.0286873	0.0300599	0.0337101	0.0323249	0.0308997	0.0311794	0.032392	0.0233589	0.036874	0.0449149	0.0297657
cg06374952	36	8	120954010	NCBI	36.1	FALSE	120955146	+	DEPDC6	DEP.6; FLJ12428; FLJ13854; DKFZp564B1778	NM_022783.1	go_function: protein binding; go_process: intracellular signaling cascade	0.0120792	0.0496716	0.654869	0.626426	0.826435	0.653026	0.804795	0.643586	0.51203	0.748451	0.845148	0.549136	0.645059	0.80946	0.684977	0.764027	0.656712	0.628277	0.647528	0.663237	0.612907	0.587119	0.709843	0.643004	0.648077	0.730799	0.599722	0.610067	0.564695	0.577994	0.540745	0.589661	0.535133	0.626112	0.652436	0.603389	0.581248
cg06379088	36	11	117602448	NCBI	36.1	FALSE	117600927	-	AMICA1	NA	NA	NA	1.33514e-05	0.000429851	0.451829	0.291724	0.432	0.422273	0.596526	0.529452	0.446629	0.367432	0.285065	0.457028	0.37908	0.466592	0.459542	0.345104	0.402994	0.636941	0.597341	0.413567	0.653238	0.575222	0.348463	0.475959	0.235165	0.285558	0.309559	0.28806	0.333121	0.315184	0.363277	0.316216	0.341	0.177369	0.346137	0.217696	0.223322
cg06388115	36	1	46632681	NCBI	36.1	TRUE	46632575	+	FAAH	NA	NM_001441.1	go_component: integral to membrane; go_component: membrane fraction; go_component: insoluble fraction; go_function: receptor binding; go_function: hydrolase activity; go_function: amidase activity; go_process: fatty acid metabolism	0.000167847	0.002357	0.192991	0.0292804	0.0353564	0.0266132	0.782792	0.625405	0.930857	0.0340809	0.119792	0.730382	0.0313271	0.0573333	0.26619	0.0255709	0.338415	0.0542682	0.0241206	0.0179513	0.930522	0.376422	0.309539	0.925223	0.0246793	0.0212779	0.0246994	0.0345506	0.0265785	0.0303286	0.0289769	0.0562557	0.0245271	0.022027	0.0259811	0.0312615	0.0206846
cg06391255	36	17	43347738	NCBI	36.1	FALSE	43347677	+	SP2	NA	NM_003110.4	go_component: nucleus; go_function: DNA binding; go_function: zinc ion binding; go_function: metal ion binding; go_function: RNA polymerase II transcription factor activity; go_process: transcription; go_process: immune response; go_process: regulation of transcription from RNA polymerase II promoter	0.0327682	0.0996638	0.711197	0.750831	0.260794	0.779217	0.33549	0.707722	0.705733	0.810333	0.852294	0.804956	0.741448	0.651781	0.714672	0.699763	0.865148	0.715171	0.551364	0.627588	0.610272	0.76206	0.782316	0.671461	0.75555	0.851458	0.692712	0.771708	0.762672	0.800402	0.703317	0.615282	0.668876	0.779841	0.735826	0.785953	0.737298
cg06395936	36	2	85213866	NCBI	36.1	TRUE	85214245	+	TCF7L1	TCF3; TCF-3	NM_031283.1	go_component: nucleus; go_component: nucleus; go_function: transcription factor activity; go_function: transcription factor activity; go_process: transcription; go_process: regulation of transcription; DNA-dependent; go_process: regulation of transcription; DNA-dependent; go_process: regulation of Wnt receptor signaling pathway; go_process: regulation of Wnt receptor signaling pathway; go_process…	0.153646	0.298255	0.0284534	0.0271084	0.0351154	0.0269382	0.0263731	0.0278283	0.0302316	0.0291193	0.0280876	0.0262509	0.0284489	0.0284579	0.0246311	0.0321819	0.0241196	0.0302372	0.0222173	0.0224318	0.0371664	0.0485507	0.0343693	0.0284685	0.0286916	0.0260351	0.0266461	0.0276964	0.0280907	0.0282052	0.0274081	0.0258787	0.0321622	0.0242109	0.0314393	0.0283482	0.0263712
cg06397856	36	5	81303937	NCBI	36.1	TRUE	81303630	+	ATG10	APG10L; pp12616; FLJ13954; DKFZP586I0418	NM_031482.3	APG10 autophagy 10-like (S. cerevisiae); go_process: autophagy; go_process: ubiquitin cycle; go_process: protein transport	0.105398	0.231876	0.0326637	0.0359688	0.0331827	0.0509474	0.0279713	0.0376505	0.0696865	0.0358579	0.0316315	0.0322758	0.0353956	0.0330516	0.0234554	0.0550799	0.0275112	0.0388786	0.0257194	0.0235523	0.0312872	0.0299703	0.0402317	0.0300037	0.0422605	0.048122	0.0346637	0.0352724	0.0532766	0.0375614	0.038616	0.0340705	0.0405362	0.0273999	0.0380642	0.0372202	0.0322411
cg06427851	36	8	97575972	NCBI	36.1	TRUE	97575058	+	SDC2	HSPG; HSPG1; SYND2	NM_002998.3	fibroglycan; heparan sulfate proteoglycan core protein; go_component: membrane; go_component: integral to membrane; go_component: integral to plasma membrane; go_function: cytoskeletal protein binding; go_process: biological process unknown	0.388376	0.562741	0.0493731	0.0476378	0.0421568	0.0857264	0.02239	0.0527601	0.0481397	0.0500913	0.0261244	0.055384	0.0758622	0.0304713	0.0229272	0.0486549	0.0289267	0.0581834	0.0526217	0.0230514	0.758102	0.0372912	0.484343	0.80135	0.0404824	0.0371886	0.0498697	0.047709	0.0536924	0.0552239	0.0543383	0.0546383	0.0512542	0.0315183	0.0502281	0.0526691	0.039894
cg06429703	36	21	46341365	NCBI	36.1	FALSE	46342470	+	COL6A2	PP3610; DKFZp586E1322	NM_001849.2	isoform 2C2 precursor is encoded by transcript variant 2C2; collagen VI; alpha-2 polypeptide; human mRNA for collagen VI alpha-2 C-terminal globular domain; go_component: collagen; go_component: cytoplasm; go_function: protein binding; bridging; go_function: extracellular matrix structural constituent; go_process: cell-cell adhesion; go_process: phosphate transport; go_process: extracellular matr…	0.142906	0.285812	0.0368393	0.0398835	0.0375972	0.0422843	0.039014	0.0473848	0.0342236	0.0370563	0.0387453	0.0490313	0.0430711	0.0366222	0.0262592	0.031988	0.0273294	0.0427215	0.0231112	0.0310985	0.0364132	0.0248935	0.0404082	0.0307455	0.0424197	0.0292755	0.0407178	0.0430073	0.0389796	0.0399671	0.0396037	0.0431034	0.0435059	0.0315326	0.0437714	0.0393458	0.0442865
cg06438877	36	9	38382374	NCBI	36.1	TRUE	38382702	+	ALDH1B1	ALDH5; ALDHX; MGC2230	NM_000692.3	aldehyde dehydrogenase 5; mitochondrial aldehyde dehydrogenase X; acetaldehyde dehydrogenase 5; ALDH class 2; go_component: mitochondrion; go_function: oxidoreductase activity; go_function: aldehyde dehydrogenase (NAD) activity; go_process: metabolism; go_process: carbohydrate metabolism	0.230513	0.392615	0.0247462	0.0232954	0.0245643	0.0424731	0.0180481	0.0237333	0.0409897	0.0311807	0.0272464	0.0327843	0.0305422	0.024928	0.0195848	0.0220343	0.0177288	0.0270817	0.0204139	0.0171756	0.0235894	0.0810693	0.0330976	0.0230897	0.0254133	0.0245011	0.0236275	0.0224467	0.0231735	0.0237965	0.0295846	0.0230102	0.0237099	0.0201276	0.0227536	0.0232332	0.0255015
cg06448543	36	2	230914212	NCBI	36.1	FALSE	230915029	+	LOC93349	NA	NM_138402.3	go_component: nucleus; go_function: DNA binding	0.521673	0.685183	0.821366	0.827876	0.820295	0.832466	0.833505	0.822437	0.81917	0.822437	0.832305	0.830559	0.83016	0.801063	0.666187	0.779092	0.791372	0.829936	0.818354	0.748448	0.836268	0.847471	0.795752	0.799747	0.796706	0.836682	0.802012	0.830895	0.83223	0.838778	0.828348	0.848635	0.819291	0.738331	0.83733	0.812067	0.843139
cg06482143	36	1	143705923	NCBI	36.1	FALSE	143706346	-	PDE4DIP	NA	NA	NA	0.216167	0.373483	0.804913	0.730821	0.886097	0.835652	0.906278	0.808853	0.584964	0.746389	0.771271	0.875189	0.817464	0.476758	0.503548	0.75794	0.793186	0.845063	0.832322	0.800973	0.778265	0.895992	0.586501	0.844086	0.748893	0.840496	0.717451	0.7419	0.759934	0.762122	0.699143	0.849303	0.754171	0.775986	0.731368	0.747319	0.693076
cg06492264	36	11	8637305	NCBI	36.1	FALSE	8636959	-	ENSG00000166436	NA	NA	NA	0.869488	0.930084	0.349582	0.343842	0.212852	0.320863	0.337364	0.263255	0.165199	0.403569	0.543033	0.360629	0.569486	0.499666	0.294938	0.244697	0.403675	0.333633	0.358009	0.412086	0.345374	0.334526	0.478517	0.35379	0.302304	0.378095	0.329729	0.373179	0.322591	0.360454	0.31606	0.438267	0.395377	0.519116	0.152041	0.427705	0.428403
cg06493646	36	3	195554703	NCBI	36.1	TRUE	195553344	-	CPN2	NA	XM_925798.1	Derived by automated computational analysis using gene prediction method: GNOMON.	0.00271225	0.0179008	0.36659	0.303815	0.550693	0.355069	0.507938	0.333107	0.271753	0.217761	0.39667	0.327746	0.47337	0.349069	0.22074	0.400332	0.332556	0.382451	0.365261	0.240938	0.483327	0.582392	0.504506	0.367919	0.438696	0.164947	0.369466	0.249059	0.277257	0.333235	0.255516	0.305186	0.349207	0.402945	0.307495	0.380275	0.398942
cg06507571	36	14	77779451	NCBI	36.1	TRUE	77779190	+	ENSG00000021645	NA	NA	NA	0.0973072	0.217704	0.848702	0.817559	0.838149	0.753715	0.919084	0.902309	0.903613	0.863208	0.850367	0.927601	0.827195	0.844786	0.824436	0.862043	0.822392	0.847037	0.903907	0.647584	0.86386	0.705715	0.85126	0.83559	0.781865	0.86984	0.816082	0.817852	0.776503	0.778236	0.752231	0.704114	0.7635	0.810594	0.817152	0.796788	0.780096
cg06534877	36	17	15544072	NCBI	36.1	TRUE	15544054	+	ZNF286	KIAA1874	NM_020652.1	zinc finger protein ZNF286; go_component: nucleus; go_function: DNA binding; go_function: zinc ion binding; go_function: metal ion binding; go_process: transcription; go_process: regulation of transcription; DNA-dependent	0.728506	0.842056	0.0395495	0.0460108	0.0319583	0.0393744	0.0300136	0.0647416	0.0336588	0.0491169	0.0278312	0.0465889	0.0354872	0.104323	0.0768101	0.0299314	0.0491867	0.0394705	0.0300758	0.0442854	0.0396285	0.0307291	0.0547161	0.0864943	0.0423117	0.0319066	0.0485321	0.0581814	0.0459588	0.0544394	0.0482305	0.039137	0.0473217	0.0397274	0.0608233	0.0391313	0.0439453
cg06569272	36	4	6322386	NCBI	36.1	TRUE	6322478	+	WFS1	WFS; WFRS; DFNA6; DFNA14; DFNA38; DIDMOAD; WOLFRAMIN	NM_006005.2	go_component: membrane; go_component: endoplasmic reticulum; go_component: membrane fraction; go_component: integral to membrane; go_function: protein prenyltransferase activity; go_process: visual perception; go_process: sensory perception of sound; go_process: nervous system development; go_process: protein amino acid prenylation; go_process: generation of precursor metabolites and energy	0.498009	0.664683	0.0230187	0.0225588	0.690848	0.0206858	0.0224655	0.0226016	0.0234359	0.0262348	0.0263868	0.0215957	0.023525	0.0250006	0.0245943	0.0239197	0.0176209	0.0215374	0.0195107	0.0166828	0.849891	0.0202155	0.0220148	0.0774214	0.0230663	0.0219222	0.0214616	0.0215701	0.0216877	0.0249077	0.0251175	0.03406	0.0227986	0.0187337	0.0220496	0.0243092	0.0202284
cg06596955	36	14	73486729	NCBI	36.1	TRUE	73486396	+	COQ6	CGI-10	NM_182476.1	isoform a is encoded by transcript variant 1; coenzyme Q6 homolog (yeast); go_function: FAD binding; go_function: monooxygenase activity; go_function: ubiquinone biosynthesis monooxygenase activity; go_process: metabolism; go_process: electron transport; go_process: ubiquinone biosynthesis; go_process: aromatic compound metabolism	0.595819	0.744774	0.0277429	0.0271524	0.0296336	0.0297062	0.0224398	0.026371	0.0271117	0.0282865	0.0301567	0.0277934	0.0265195	0.026105	0.0236954	0.0623693	0.0237034	0.0314397	0.0499617	0.0276924	0.025859	0.0249426	0.0512509	0.0336511	0.0283135	0.0258805	0.0267424	0.0268417	0.0302284	0.0289575	0.0281651	0.0266728	0.0450485	0.0242875	0.0312474	0.0262944	0.0230861
cg06599785	36	1	211096629	NCBI	36.1	FALSE	211098220	+	FLVCR	NA	NM_014053.1	FLVCR protein; go_component: membrane; go_component: integral to plasma membrane; go_function: receptor activity; go_function: transporter activity; go_process: transport; go_process: development	0.927279	0.964545	0.87206	0.877645	0.927974	0.886027	0.839703	0.914127	0.826716	0.881867	0.864458	0.865626	0.901321	0.89083	0.825987	0.885046	0.865975	0.863974	0.837802	0.862024	0.884452	0.869673	0.886358	0.874447	0.886339	0.861594	0.885989	0.873128	0.889885	0.841225	0.887277	0.899998	0.873023	0.855817	0.87977	0.898802	0.87912
cg06617749	36	9	108665628	NCBI	36.1	TRUE	108665199	+	ZNF462	Zfp462; FLJ14960; FLJ45904; KIAA1803; DKFZP762N2316; DKFZp686B2325; RP11-508N12.1	NM_021224.3	go_component: nucleus; go_function: DNA binding; go_function: zinc ion binding; go_function: metal ion binding; go_function: nucleic acid binding; go_process: transcription; go_process: regulation of transcription; DNA-dependent	0.0399895	0.115506	0.157066	0.126581	0.558602	0.122706	0.0554479	0.183758	0.251109	0.161935	0.147401	0.209951	0.242767	0.124278	0.194929	0.0643226	0.0622185	0.137786	0.411388	0.0978276	0.302177	0.152197	0.0852955	0.40431	0.149786	0.0999057	0.122403	0.0910436	0.159202	0.136074	0.16171	0.183535	0.151534	0.0774471	0.103955	0.122087	0.133678
cg06622939	36	22	49415111	NCBI	36.1	FALSE	49413442	-	ARSA	MLD	NM_000487.3	go_component: lysosome; go_function: hydrolase activity; go_function: magnesium ion binding; go_function: arylsulfatase activity; go_function: cerebroside-sulfatase activity; go_function: sulfuric ester hydrolase activity; go_process: metabolism; go_process: lipid metabolism; go_process: sphingolipid metabolism	0.142906	0.285812	0.336428	0.309491	0.49442	0.307642	0.306393	0.308483	0.471872	0.414924	0.50591	0.396782	0.232303	0.508375	0.309257	0.41497	0.363599	0.258858	0.283558	0.382238	0.244031	0.261725	0.307284	0.422919	0.239109	0.364542	0.28782	0.453987	0.253346	0.336792	0.292938	0.245526	0.200731	0.342127	0.31851	0.330589	0.443113
cg06684025	36	15	87993227	NCBI	36.1	TRUE	87992578	-	KIF7	UNQ340; MGC120653	NM_198525.1	EQYK340	0.812355	0.898081	0.909419	0.901727	0.937643	0.801812	0.84508	0.936615	0.862143	0.879497	0.737161	0.894262	0.948691	0.925952	0.924576	0.932889	0.928743	0.843594	0.94997	0.890853	0.881296	0.936554	0.870398	0.935655	0.873325	0.943435	0.87939	0.900757	0.875604	0.908671	0.91319	0.85782	0.895285	0.906314	0.92999	0.915148	0.913356
cg06687010	36	9	115956919	NCBI	36.1	TRUE	115958052	+	COL27A1	FLJ11895; KIAA1870; MGC11337; RP11-82I1.1	NM_032888.2	go_component: collagen; go_component: cytoplasm; go_function: extracellular matrix structural constituent; go_process: cell adhesion; go_process: phosphate transport	0.000322342	0.00390359	0.0905863	0.0267274	0.255055	0.022033	0.109326	0.0232021	0.0718464	0.0585814	0.0256398	0.0231137	0.0259294	0.1159	0.0607744	0.153957	0.14853	0.143805	0.172733	0.0232217	0.85175	0.0610065	0.175089	0.667138	0.029377	0.0327269	0.0262332	0.0222594	0.0223868	0.0276025	0.0240505	0.0278167	0.0239154	0.019666	0.0311999	0.0252426	0.0209823
cg06690094	36	19	60109721	NCBI	36.1	FALSE	60109320	+	NCR1	LY94; CD335; NKP46; NK-p46	NM_004829.3	lymphocyte antigen 94 (mouse) homolog (activating NK-receptor; NK-p46); go_component: membrane; go_component: SWI/SNF complex; go_component: integral to plasma membrane; go_function: protein binding; go_function: receptor activity; go_function: receptor signaling protein activity; go_process: signal transduction; go_process: cellular defense response; go_process: natural killer cell activation; g…	0.521673	0.685183	0.806363	0.772849	0.904025	0.910607	0.915414	0.592138	0.296048	0.485176	0.535784	0.829989	0.550529	0.493297	0.830194	0.908981	0.809627	0.794549	0.918185	0.523065	0.382559	0.932432	0.857521	0.803099	0.82654	0.683699	0.850144	0.810131	0.74352	0.808211	0.828155	0.781218	0.804088	0.754004	0.50884	0.75838	0.737817
cg06713904	36	3	13564662	NCBI	36.1	FALSE	13565625	+	FBLN2	NA	NM_001004019.1	precursor; isoform a is encoded by transcript variant 1; go_component: extracellular space; go_component: extracellular matrix (sensu Metazoa); go_component: extracellular matrix (sensu Metazoa); go_function: calcium ion binding; go_function: calcium ion binding; go_function: extracellular matrix structural constituent	0.756166	0.861951	0.881614	0.849293	0.906472	0.904978	0.0435145	0.899975	0.885118	0.884094	0.866329	0.844433	0.899265	0.917818	0.782994	0.896505	0.59162	0.910261	0.776939	0.879135	0.890086	0.807009	0.859051	0.801833	0.853001	0.891842	0.853073	0.906184	0.830574	0.848864	0.879955	0.812683	0.838688	0.872366	0.769086	0.842837	0.892609
cg06738278	36	1	110084964	NCBI	36.1	FALSE	110084563	-	GSTM3	GST5; GSTB; GTM3; GSTM3-3; MGC3310; MGC3704	NM_000849.3	glutathione S-transferase; Mu-3; brain GST; glutathione S-alkyltransferase M3; glutathione S-aryltransferase M3; S-(hydroxyalkyl)glutathione lyase M3; glutathione S-aralkyltransferase M3; GST class-mu 3; go_function: transferase activity; go_function: glutathione transferase activity; go_function: glutathione transferase activity; go_process: metabolism; go_process: establishment of blood-nerve b…	0.0136166	0.0533349	0.117788	0.0677683	0.52262	0.0422568	0.0308339	0.0811891	0.405124	0.452017	0.762605	0.150167	0.117919	0.0722836	0.0292941	0.299739	0.117657	0.460393	0.100584	0.081065	0.882973	0.0328109	0.194432	0.0904406	0.0572236	0.0707302	0.0662667	0.0536014	0.0465294	0.0551678	0.0661761	0.0764859	0.0812677	0.0713177	0.0386421	0.0509687	0.12308
cg06758027	36	22	41878081	NCBI	36.1	TRUE	41877479	+	BZRP	DBI; IBP; MBR; PBR; PKBS; PTBR; mDRC; pk18	NM_000714.4	isoform PBR is encoded by transcript variant PBR; benzodiazepine peripheral binding site; peripheral-type benzodiazepine receptor; mitochondrial benzodiazepine receptor; go_component: membrane; go_component: mitochondrion; go_component: integral to membrane; go_component: mitochondrial outer membrane; go_function: receptor activity; go_function: benzodiazepine receptor activity; go_function: benz…	0.647655	0.78288	0.0202467	0.0200054	0.0230086	0.150594	0.0188294	0.0192897	0.0241299	0.0229299	0.0230685	0.0226684	0.0262576	0.0212036	0.0182932	0.0214879	0.0145214	0.0232928	0.0169432	0.015623	0.0186294	0.0172178	0.0191681	0.0190077	0.0209442	0.0174246	0.0213664	0.0183635	0.0245061	0.0313837	0.0183368	0.0251236	0.0231101	0.0309044	0.0201188	0.02296	0.0260281
cg06772154	36	1	22224778	NCBI	36.1	TRUE	22224271	+	ENSG00000173387	NA	NA	NA	0.784126	0.877902	0.0375079	0.0354189	0.0517842	0.0310979	0.0345849	0.0412729	0.0412068	0.0561874	0.058931	0.0388092	0.0389827	0.0382613	0.0265042	0.0338528	0.0286762	0.0374124	0.0458666	0.0307269	0.0324936	0.0376034	0.0355765	0.0295106	0.0389253	0.0357631	0.0333785	0.0319975	0.0381255	0.0344307	0.0369336	0.0346348	0.0346274	0.0310658	0.0341095	0.0390685	0.0280216
cg06780135	36	14	92284412	NCBI	36.1	TRUE	92284765	-	LGMN	AEP; LGMN1; PRSC1	NM_005606.5	cysteine protease 1; asparaginyl endopeptidase; protease; cysteine; 1 (legumain); go_component: lysosome; go_function: legumain activity; go_function: legumain activity; go_process: proteolysis	0.430433	0.604438	0.0415159	0.0487563	0.0384477	0.0401796	0.0472876	0.0434528	0.0287542	0.0517975	0.0284919	0.0461002	0.0946543	0.0360505	0.0345592	0.0495727	0.0307109	0.0391073	0.048348	0.0302795	0.0428521	0.0374785	0.0587328	0.0735047	0.0510045	0.0388335	0.0477912	0.0371883	0.049632	0.0469687	0.0492391	0.0395861	0.0427369	0.0383332	0.0782664	0.0486285	0.0512374
cg06782489	36	14	22376127	NCBI	36.1	TRUE	22375633	+	MMP14	MMP-X1; MTMMP1; MT1-MMP	NM_004995.2	membrane-type-1 matrix metalloproteinase; matrix metalloproteinase 14 (membrane-inserted); membrane-type matrix metalloproteinase 1; membrane type 1 metalloprotease; go_component: membrane; go_component: integral to plasma membrane; go_component: extracellular matrix (sensu Metazoa); go_function: calcium ion binding; go_function: zinc ion binding; go_function: metalloendopeptidase activity; go_pr…	0.089695	0.205908	0.0619932	0.0588672	0.0338429	0.0437657	0.0572091	0.0622419	0.219221	0.175841	0.253961	0.03737	0.0448054	0.0452412	0.167504	0.0617446	0.186625	0.0514285	0.0604056	0.0297069	0.604072	0.699511	0.527583	0.625099	0.060588	0.0478598	0.0811873	0.120439	0.0441288	0.0695664	0.0988251	0.0961841	0.0766804	0.0609301	0.036219	0.055922	0.0391477
cg06830038	36	4	187882260	NCBI	36.1	TRUE	187881981	-	FAT1	ME5; FAT1; CDHF7; hFat1	NM_005245.3	cadherin ME5; cadherin-related tumor suppressor; cadherin family member 7; go_component: membrane; go_component: integral to plasma membrane; go_function: protein binding; go_function: calcium ion binding; go_process: cell adhesion; go_process: morphogenesis; go_process: cell-cell signaling; go_process: homophilic cell adhesion	0.000209808	0.00279744	0.594495	0.417156	0.708531	0.491019	0.311892	0.777102	0.765787	0.65423	0.593082	0.574516	0.725089	0.725043	0.619363	0.56922	0.676566	0.395991	0.595909	0.522404	0.742645	0.434812	0.260224	0.512653	0.422455	0.332649	0.375689	0.398782	0.485252	0.416432	0.443027	0.470556	0.441043	0.226075	0.454653	0.250597	0.201668
cg06867773	36	17	59818773	NCBI	36.1	FALSE	59817723	-	PECAM1	CD31; PECAM-1	NM_000442.2	adhesion molecule; PECAM-1; CD31/EndoCAM; go_component: plasma membrane; go_component: integral to membrane; go_component: intercellular junction; go_function: protein binding; go_process: cell motility; go_process: cell adhesion; go_process: cell recognition; go_process: signal transduction	0.000707626	0.00697065	0.890107	0.826729	0.909061	0.926072	0.93254	0.884479	0.852154	0.879433	0.933281	0.893518	0.888656	0.908479	0.891557	0.922187	0.842738	0.739073	0.912948	0.883017	0.720604	0.908758	0.871379	0.809944	0.838113	0.771704	0.873378	0.855147	0.792658	0.850804	0.80938	0.889108	0.844845	0.848314	0.780407	0.898692	0.75649
cg06874952	36	16	85146469	NCBI	36.1	TRUE	85146317	-	FLJ12998	FLJ13893	NM_022764.1	go_function: catalytic activity; go_function: nucleic acid binding; go_process: metabolism	0.474905	0.64229	0.0266899	0.0265654	0.0351754	0.025807	0.15167	0.0657666	0.0327214	0.0265105	0.035818	0.03088	0.0257384	0.0270474	0.022164	0.0269675	0.0225336	0.0263587	0.0240209	0.0247978	0.0283238	0.023406	0.0257062	0.0268692	0.0286786	0.024235	0.0253084	0.030534	0.0285315	0.0302564	0.0577589	0.0265333	0.0291095	0.0204692	0.028357	0.028861	0.0280464
cg06885440	36	2	236068449	NCBI	36.1	TRUE	236067509	+	AGAP1	AGAP1; GGAP1; KIAA1099; MGC71657	NM_014914.2	Arf GAP with GTP-binding protein-like; ANK repeat and PH domains 1; GTP-binding and GTPase-activating protein 1	0.000394821	0.00453186	0.11032	0.0378424	0.798855	0.028938	0.0338048	0.0848421	0.737615	0.216119	0.0552728	0.231913	0.847519	0.0345332	0.0194813	0.114082	0.453847	0.106557	0.027153	0.0211898	0.926352	0.0908317	0.519716	0.820488	0.0599794	0.0465211	0.032291	0.0585754	0.0605669	0.0560919	0.0623008	0.0286533	0.040945	0.0240691	0.0274764	0.0530436	0.0226268
cg06912503	36	22	37821443	NCBI	36.1	FALSE	37823236	+	ARP10	dJ742C19.2	NM_181773.2	go_function: zinc ion binding; go_function: hydrolase activity; acting on carbon-nitrogen (but not peptide) bonds; in cyclic amidines	0.621513	0.763871	0.741399	0.719147	0.687139	0.510925	0.755309	0.726397	0.672408	0.751667	0.805694	0.651816	0.636585	0.796085	0.749202	0.766093	0.763212	0.754173	0.762346	0.706497	0.698705	0.733597	0.824571	0.661105	0.713091	0.713036	0.737949	0.7376	0.713009	0.77115	0.734395	0.714844	0.74795	0.766951	0.657965	0.737561	0.810722
cg06932470	36	15	23660110	NCBI	36.1	TRUE	23659963	-	ATP10A	ATPVA; ATPVC; ATP10C; KIAA0566	NM_024490.2	ATPase; Class V; type 10C; ATPase type IV; phospholipid transporting (P-type); aminophospholipid translocase VA; phospholipid-transporting ATPase VA; go_component: membrane; go_component: integral to membrane; go_function: ATP binding; go_function: ATPase activity; go_function: hydrolase activity; go_function: nucleotide binding; go_function: magnesium ion binding; go_function: phospholipid-trans…	0.545876	0.702981	0.0562227	0.0693728	0.0336751	0.0514122	0.0410957	0.0680122	0.0793166	0.0562889	0.0418772	0.0599926	0.0612618	0.0468769	0.0477877	0.141499	0.0299427	0.0561566	0.0370785	0.0294953	0.0603465	0.178047	0.233747	0.507713	0.0537291	0.0753772	0.0593081	0.0630305	0.0599164	0.0581039	0.0698788	0.0662928	0.0517189	0.0434635	0.0838853	0.0558868	0.0558307
cg06933924	36	12	120055451	NCBI	36.1	FALSE	120055061	+	P2RX7	P2X7; MGC20089	NM_002562.4	isoform a is encoded by transcript variant 1; P2X purinoceptor 7; ATP receptor; P2Z receptor; P2X7 receptor; P2X7 isoform B; P2X7 isoform C; P2X7 isoform D; P2X7 isoform E; P2X7 isoform F; P2X7 isoform G; P2X7 isoform H; go_component: membrane; go_component: integral to membrane; go_component: integral to plasma membrane; go_function: ATP binding; go_function: receptor activity; go_function: ion …	0.0192337	0.0673435	0.0248254	0.0282055	0.0248873	0.0213189	0.0184358	0.0289213	0.0303349	0.0285442	0.0247635	0.0300471	0.033293	0.024912	0.0179338	0.0216913	0.0194804	0.0318815	0.0200695	0.0215477	0.0283042	0.0279757	0.0209236	0.0217872	0.0291602	0.0332179	0.0266026	0.0251151	0.0281752	0.0269954	0.038499	0.0429889	0.0302813	0.0189912	0.0304903	0.0236598	0.0251379
cg06950463	36	7	138445243	NCBI	36.1	TRUE	138445005	-	ZC3HAV1	ZAP; ZC3H2; FLB6421; ZC3HDC2; FLJ13288; MGC48898; DKFZp686H1869	NM_024625.3	isoform 2 is encoded by transcript variant 2; zinc finger antiviral protein; CCCH-type zinc finger antiviral protein; zinc finger CCCH type; antiviral 1; go_component: nucleus; go_function: metal ion binding; go_function: nucleic acid binding; go_function: NAD+ ADP-ribosyltransferase activity; go_process: protein amino acid ADP-ribosylation	0.674223	0.802502	0.031278	0.030741	0.033117	0.0314725	0.0294315	0.0345465	0.0340487	0.0303656	0.0336166	0.0290241	0.032828	0.0330157	0.0581543	0.0317405	0.0269889	0.0310835	0.0249194	0.0456972	0.026776	0.0228709	0.0290967	0.0245951	0.041526	0.0268719	0.0282026	0.0310001	0.0337824	0.0285008	0.0297795	0.0315051	0.033613	0.025461	0.0402229	0.0290796	0.0252099
cg06962072	36	22	22971811	NCBI	36.1	FALSE	22971028	-	GGTLA1	GGT5; GGT-REL; DKFZP566O011	NM_004121.1	go_component: integral to membrane; go_function: transferase activity; go_function: acyltransferase activity; go_function: gamma-glutamyltransferase activity; go_process: glutathione biosynthesis; go_process: leukotriene biosynthesis; go_process: amino acid metabolism	0.0266418	0.0870476	0.196042	0.246239	0.245368	0.29005	0.0968902	0.128349	0.185671	0.206319	0.37035	0.101907	0.0215876	0.159919	0.188561	0.189586	0.0900001	0.254132	0.285782	0.202499	0.394	0.254878	0.261158	0.14105	0.264184	0.264311	0.168454	0.241792	0.272965	0.268769	0.241885	0.321693	0.375294	0.336859	0.30064	0.292377	0.258918
cg06974765	36	6	31736572	NCBI	36.1	TRUE	31736528	-	C6orf47	G4; NG34; D6S53E	NM_021184.3	go_component: cellular component unknown; go_function: molecular function unknown; go_process: biological process unknown	0.452375	0.624619	0.0314875	0.0302769	0.0301076	0.0228445	0.154753	0.036883	0.0279291	0.029566	0.0282128	0.0462012	0.0505055	0.0707291	0.0291266	0.0660555	0.042343	0.0328675	0.0245413	0.0169017	0.024886	0.0211976	0.0497362	0.0813712	0.0310078	0.0226768	0.0307301	0.0713366	0.021042	0.0339444	0.0257654	0.042974	0.0542299	0.0192616	0.0310109	0.0293091	0.0213502
cg06981520	36	17	16498140	NCBI	36.1	FALSE	16497883	-	ZNF624	KIAA1349; MGC119602; MGC119603; MGC119605	NM_020787.1	go_component: nucleus; go_function: zinc ion binding; go_function: nucleic acid binding; go_process: regulation of transcription; DNA-dependent	0.261099	0.431352	0.0837777	0.101354	0.358633	0.168744	0.0523129	0.460792	0.042812	0.0372032	0.0431822	0.447155	0.0364014	0.0419376	0.524273	0.0434319	0.297424	0.0820882	0.0361505	0.0854672	0.085507	0.0451727	0.282187	0.693925	0.11369	0.0441796	0.0645645	0.106689	0.0956086	0.131025	0.0617792	0.129662	0.0843003	0.0920341	0.129744	0.107379	0.146243
cg07025023	36	12	13044218	NCBI	36.1	TRUE	13044079	+	ENSG00000183935	NA	NA	NA	0.570597	0.724219	0.0397563	0.0438764	0.0284234	0.077785	0.0238444	0.0673289	0.031266	0.06115	0.0268069	0.0416238	0.0456955	0.0307498	0.0251708	0.0470405	0.0343549	0.0680051	0.0310092	0.0223149	0.26604	0.0378889	0.095143	0.476963	0.0361342	0.0477584	0.0494308	0.0437619	0.0422607	0.051609	0.0411546	0.0493751	0.0586417	0.0299371	0.047893	0.0321956	0.0314715
cg07029641	36	6	31479886	NCBI	36.1	TRUE	31479350	+	MICA	PERB11.1; MGC111087; truncated	NM_000247.1	HLA class I alpha chain; MHC class I-like molecule PERB11.1-13.1; MHC class I-like molecule PERB11.1-18.2; MHC class I-like molecule PERB11.1-35.1; MHC class I-like molecule PERB11.1-44.1; MHC class I-like molecule PERB11.1-44.3; MHC class I-like molecule PERB11.1-46.1; MHC class I-like molecule PERB11.1-47.1; MHC class I-like molecule PERB11.1-52.1; MHC class I-like molecule PERB11.1-54.1; MHC c…	0.153646	0.298255	0.180545	0.184808	0.0481051	0.0837034	0.0488899	0.181652	0.114316	0.147032	0.179437	0.129617	0.138101	0.337006	0.158126	0.414161	0.452209	0.406734	0.39708	0.239712	0.801562	0.12828	0.387411	0.848417	0.236795	0.260867	0.160659	0.195624	0.178114	0.142327	0.18567	0.188743	0.196992	0.111814	0.160833	0.181574	0.113242
cg07033619	36	9	116307568	NCBI	36.1	TRUE	116307526	-	DFNB31	WHRN; CIP98; KIAA1526; RP11-9M16.1; DKFZP434N014	NM_015404.1	1110035G07Rik; go_function: protein binding; go_process: sensory perception of sound	0.570597	0.724219	0.0250752	0.0263621	0.0251265	0.0244343	0.0218371	0.0292156	0.0328182	0.0664479	0.0329282	0.0278742	0.0293665	0.0276847	0.0207255	0.0250238	0.0208779	0.0267549	0.0214352	0.0206622	0.0255705	0.0220715	0.0238939	0.023601	0.0323404	0.0272826	0.0243728	0.0263928	0.0304288	0.0265195	0.0263314	0.0273931	0.0295705	0.0202726	0.024386	0.0259582	0.0249965
cg07035596	36	17	7421898	NCBI	36.1	FALSE	7423507	+	CD68	NA	NA	NA	0.0637226	0.162069	0.531167	0.489332	0.60351	0.553188	0.501877	0.536968	0.342714	0.523061	0.650167	0.525365	0.518788	0.550612	0.470025	0.54122	0.387693	0.545173	0.55386	0.421635	0.652254	0.518184	0.542395	0.401091	0.390421	0.488546	0.427822	0.536331	0.511766	0.467066	0.463827	0.569253	0.440802	0.343584	0.490117	0.465383	0.539593
cg07062613	36	17	78602001	NCBI	36.1	TRUE	78602975	-	B3GNTL1	B3GNT8	NM_001009905.1	UDP-GlcNAc:betaGal beta-1;3-N-acetylglucosaminyltransferase 8; go_function: transferase activity	0.189348	0.347138	0.59778	0.644358	0.443219	0.432179	0.39511	0.691098	0.691285	0.760723	0.531904	0.605213	0.755349	0.632894	0.590347	0.528291	0.676585	0.530799	0.607604	0.511113	0.689566	0.482988	0.544827	0.703299	0.691169	0.555466	0.539766	0.585956	0.68812	0.60132	0.66244	0.641734	0.703167	0.703684	0.684614	0.628836	0.573914
cg07099426	36	12	115658532	NCBI	36.1	FALSE	115660526	+	TMEM118	FLJ14627	NM_032814.1	go_function: iron ion binding; go_function: electron transporter activity; go_process: electron transport	0.245487	0.412269	0.68183	0.595565	0.84133	0.660283	0.705184	0.742645	0.271126	0.77331	0.663039	0.535521	0.569317	0.758235	0.371284	0.695223	0.682157	0.675765	0.630351	0.723251	0.681504	0.838364	0.556363	0.812928	0.485776	0.581846	0.61534	0.369383	0.570946	0.387661	0.588469	0.554477	0.35013	0.475221	0.677103	0.520599	0.579472
cg07101723	36	X	77052271	NCBI	36.1	FALSE	77052855	+	ATP7A	MK; MNK; OHS	NM_000052.2	Menkes disease-associated protein; copper pump 1; copper-transporting ATPase 1; go_component: membrane; go_component: Golgi stack; go_component: integral to membrane; go_component: endoplasmic reticulum; go_component: integral to plasma membrane; go_component: trans-Golgi network transport vesicle; go_function: ATP binding; go_function: ATP binding; go_function: metal ion binding; go_function: ca…	0.0171814	0.0624778	0.673995	0.722048	0.913061	0.704044	0.773257	0.689146	0.250042	0.264647	0.431254	0.433234	0.613508	0.8233	0.814487	0.318249	0.215216	0.658845	0.041217	0.781523	0.69857	0.451917	0.736515	0.78176	0.829769	0.761401	0.766287	0.713265	0.666241	0.568457	0.577282	0.779867	0.602448	0.691622	0.577813	0.748925	0.734022
cg07122039	36	7	128364768	NCBI	36.1	TRUE	128365230	+	IRF5	NA	NM_002200.3	isoform a is encoded by transcript variant 1; go_component: nucleus; go_function: transcription factor activity; go_function: RNA polymerase III transcription factor activity; go_process: transcription; go_process: regulation of transcription; DNA-dependent	0.0973072	0.217704	0.108846	0.212302	0.037505	0.199914	0.115659	0.0292377	0.0309359	0.219057	0.0277827	0.102033	0.0431071	0.230863	0.0329816	0.130239	0.034284	0.0652228	0.0233541	0.318246	0.412208	0.217782	0.282121	0.413616	0.238741	0.185382	0.211627	0.10905	0.236077	0.212085	0.255058	0.345055	0.172716	0.224616	0.171099	0.232519	0.343488
cg07135938	36	9	121170638	NCBI	36.1	TRUE	121171522	-	DBC1	FAM5A; DBCCR1	NM_014618.1	deleted in bladder cancer chromosome region candidate 1; bA574M5.1 (deleted in bladder cancer chromosome region candidate 1 (IB3089A)); go_component: cellular component unknown; go_function: protein binding; go_process: cell cycle; go_process: cell death	1.90735e-06	0.0001481	0.613469	0.054736	0.767889	0.515774	0.917749	0.849642	0.658145	0.643408	0.262376	0.0614685	0.577948	0.401761	0.783015	0.512828	0.378819	0.767168	0.755235	0.0992625	0.92992	0.356539	0.583531	0.884977	0.121247	0.0859906	0.069389	0.0419473	0.0958705	0.07516	0.0799891	0.074178	0.0516475	0.0469108	0.0966978	0.0408498	0.0396498
cg07157201	36	19	55626596	NCBI	36.1	TRUE	55628004	+	MYBPC2	MYBPC; MYBPCF	NM_004533.2	fast-type muscle myosin-binding-protein C; myosin-binding protein C; fast-type; go_component: striated muscle thick filament; go_function: actin binding; go_function: protein binding; go_function: structural constituent of muscle; go_process: cell adhesion; go_process: muscle development; go_process: striated muscle contraction	0.0106888	0.0456608	0.205259	0.151201	0.194947	0.201359	0.209158	0.169805	0.278228	0.358462	0.233492	0.330362	0.315858	0.154221	0.0747567	0.1801	0.0792203	0.137544	0.218721	0.0710486	0.490635	0.542509	0.196695	0.339223	0.156573	0.213819	0.215823	0.150727	0.162415	0.136458	0.151676	0.187033	0.129036	0.0973209	0.143096	0.168775	0.211703
cg07169748	36	19	55123083	NCBI	36.1	FALSE	55124272	+	ATF5	ATFX; HMFN0395	NM_012068.2	go_component: nucleus; go_function: protein dimerization activity; go_function: sequence-specific DNA binding; go_function: transcription corepressor activity; go_function: RNA polymerase II transcription factor activity; go_process: transcription; go_process: regulation of progression through cell cycle; go_process: regulation of transcription from RNA polymerase II promoter	0.08255	0.19252	0.889523	0.890874	0.877722	0.892832	0.786079	0.893841	0.886601	0.835878	0.908817	0.889994	0.81231	0.89473	0.871119	0.837529	0.88001	0.907949	0.905661	0.904476	0.889052	0.904177	0.703049	0.900989	0.910878	0.900247	0.87262	0.919901	0.903137	0.90648	0.886399	0.888582	0.87843	0.872454	0.870623	0.906765	0.883982
cg07204806	36	7	2564559	NCBI	36.1	FALSE	2565158	+	IQCE	KIAA1023; MGC41907; 1700028P05Rik	NM_152558.2	synonyms: KIAA1023; MGC41907; 1700028P05Rik	0.0055809	0.0285535	0.52202	0.697551	0.645614	0.136553	0.820042	0.190088	0.121633	0.558948	0.169759	0.0438227	0.447988	0.510584	0.540694	0.0446181	0.107913	0.551885	0.684239	0.533456	0.849674	0.84787	0.799148	0.429035	0.75812	0.848131	0.700716	0.66268	0.617869	0.758784	0.694386	0.743567	0.718969	0.7641	0.574028	0.522352	0.731143
cg07221251	36	8	97574905	NCBI	36.1	TRUE	97575058	+	SDC2	HSPG; HSPG1; SYND2	NM_002998.3	fibroglycan; heparan sulfate proteoglycan core protein; go_component: membrane; go_component: integral to membrane; go_component: integral to plasma membrane; go_function: cytoskeletal protein binding; go_process: biological process unknown	0.0973072	0.217704	0.029373	0.0292262	0.0431528	0.0257672	0.0238612	0.0301162	0.0333439	0.0249568	0.03138	0.0278542	0.0367294	0.0261478	0.0243385	0.0268101	0.0286297	0.0303313	0.0269135	0.0240628	0.809794	0.123695	0.465713	0.893348	0.0290813	0.0399744	0.0274209	0.0269009	0.030814	0.0286057	0.0273724	0.0290439	0.0321102	0.0220178	0.0307392	0.0254884	0.0224038
cg07248169	36	14	95222224	NCBI	36.1	FALSE	95222516	+	TCL1B	TCL6; TML1; TCL6f1; TCL6f3; TCL6f4	NM_004918.2	T-cell lymphoma/leukemia 1B; T-cell leukemia/lymphoma 6 ORF72; TML1 beta ORF72; TCL1/ MTCP1-like 1	0.0695801	0.172642	0.892003	0.846399	0.905637	0.91727	0.904094	0.906424	0.923752	0.336701	0.863319	0.731472	0.897067	0.933012	0.867949	0.89391	0.833584	0.866321	0.890096	0.900697	0.754192	0.895394	0.816427	0.851159	0.816691	0.893087	0.866595	0.883786	0.840563	0.85591	0.80671	0.811562	0.818891	0.844288	0.78707	0.888917	0.887626
cg07267233	36	17	35827189	NCBI	36.1	TRUE	35827695	-	TOP2A	TOP2; TP2A	NM_001067.2	topoisomerase (DNA) II alpha (170kD); DNA topoisomerase II; 170 kD; go_component: chromosome; go_component: nucleus; go_function: ATP binding; go_function: nucleotide binding; go_function: DNA topoisomerase (ATP-hydrolyzing) activity; go_process: DNA repair; go_process: DNA replication; go_process: DNA topological change; go_process: DNA unwinding during replication; go_process: phosphoinositide-…	0.0327682	0.0996638	0.0317668	0.0395673	0.187677	0.0388825	0.0377961	0.0308824	0.0396275	0.0348313	0.0321336	0.0396973	0.0479117	0.0278207	0.0228589	0.0311011	0.0249721	0.0448818	0.0302791	0.0264326	0.0404505	0.0312082	0.0313999	0.029944	0.0423542	0.0347429	0.041621	0.0386775	0.0755104	0.0477102	0.0668269	0.0418307	0.0436173	0.0279238	0.0404571	0.0375501	0.0390094
cg07319098	36	4	95591895	NCBI	36.1	TRUE	95592061	+	PDLIM5	L9; ENH; LIM	NM_006457.2	isoform a is encoded by transcript variant 1; enigma homolog; enigma-like LIM domain protein; go_component: cytosol; go_component: membrane fraction; go_function: actin binding; go_function: actinin binding; go_function: protein binding; go_function: zinc ion binding; go_function: metal ion binding; go_function: protein kinase C binding; go_function: receptor signaling complex scaffold activity; …	0.089695	0.205908	0.0464583	0.043052	0.0366947	0.0484093	0.0381466	0.340023	0.750718	0.0462361	0.40466	0.369998	0.045989	0.0486021	0.0482245	0.0466806	0.032837	0.0419921	0.0447833	0.0662447	0.0375094	0.0347775	0.0809813	0.0340319	0.0671676	0.0378959	0.0432645	0.0355385	0.048538	0.0470538	0.0451889	0.0812818	0.0445769	0.0348815	0.0451012	0.042214	0.0383314
cg07355803	36	5	131656950	NCBI	36.1	FALSE	131658044	+	SLC22A4	OCTN1; MGC34546; MGC40524	NM_003059.2	organic cation transporter 4; integral membrane transport protein; go_component: nucleus; go_component: nucleosome; go_component: plasma membrane; go_component: integral to plasma membrane; go_function: ATP binding; go_function: DNA binding; go_function: sodium ion binding; go_function: symporter activity; go_function: nucleotide binding; go_function: ion transporter activity; go_function: organi…	0.927279	0.964545	0.0300377	0.0308589	0.0318244	0.0242185	0.0367524	0.0302423	0.142506	0.107765	0.0394565	0.0306216	0.0360444	0.0278264	0.0223617	0.0258972	0.0284457	0.0281654	0.0229277	0.0244227	0.0797243	0.0298332	0.0646925	0.0255138	0.0315636	0.0257341	0.0366263	0.0278923	0.0267899	0.0294608	0.0532057	0.02923	0.0351206	0.0391784	0.0274276	0.0278391	0.06428
cg07379331	36	1	22135534	NCBI	36.1	FALSE	22136337	-	HSPG2	PLC; SJA; SJS; SJS1	NM_005529.3	heparan sulfate proteoglycan of basement membrane; endorepellin (domain V region); perlecan; Schwartz-Jampel syndrome 1 (chondrodystrophic myotonia); go_component: basement membrane; go_component: extracellular space; go_function: calcium ion binding; go_function: structural molecule activity; go_process: cell adhesion	0.595819	0.744774	0.873916	0.837554	0.913688	0.775473	0.940934	0.719434	0.795679	0.647704	0.884526	0.853076	0.872132	0.859643	0.783751	0.467071	0.877278	0.890795	0.841289	0.877682	0.890233	0.8757	0.892504	0.925627	0.861229	0.895828	0.858845	0.859084	0.805345	0.864425	0.815412	0.771488	0.814354	0.823197	0.851203	0.889015	0.887387
cg07396699	36	6	29903451	NCBI	36.1	TRUE	29902723	+	ENSG00000204632	NA	NA	NA	0.0362339	0.106761	0.247647	0.197182	0.204996	0.210954	0.460474	0.181473	0.408091	0.297271	0.0911616	0.244987	0.204636	0.101349	0.168089	0.444884	0.388796	0.250308	0.255151	0.124683	0.489444	0.185386	0.291876	0.557381	0.212823	0.188784	0.189648	0.267572	0.213853	0.198965	0.199084	0.282532	0.267688	0.166634	0.183564	0.156558	0.156564
cg07431898	36	7	11838612	NCBI	36.1	TRUE	11838343	-	LOC221981	NA	XM_928187.1	Derived by automated computational analysis using gene prediction method: GNOMON.	0.898317	0.947865	0.352905	0.359904	0.0295502	0.308762	0.669228	0.0636146	0.368205	0.357456	0.711278	0.398993	0.600116	0.348354	0.0245345	0.0637612	0.0576378	0.0728577	0.0229181	0.134707	0.822948	0.924302	0.601786	0.692428	0.291228	0.292846	0.338489	0.522057	0.332895	0.325475	0.362703	0.388569	0.362014	0.322394	0.358262	0.294409	0.392254
cg07452135	36	2	231438281	NCBI	36.1	TRUE	231437865	+	ITM2C	E25; BRI3; E25C; ITM3; BRICD2C	NM_001012514.1	isoform 3 is encoded by transcript variant 3; hRPC.1050_D_4; BRICHOS domain containing 2C; integral membrane protein 3; go_component: membrane; go_component: integral to membrane	0.277355	0.447566	0.0471631	0.0483469	0.0478141	0.197864	0.128043	0.112895	0.0547689	0.046512	0.0389522	0.0443791	0.0422326	0.202621	0.130103	0.0402843	0.0767605	0.207967	0.0320365	0.0260913	0.107822	0.0297629	0.0305125	0.032219	0.0387398	0.0347076	0.0644072	0.0337729	0.171837	0.0387018	0.0376786	0.0357567	0.0365935	0.0608551	0.106422	0.0678753	0.119815
cg07463115	36	3	52841662	NCBI	36.1	FALSE	52839734	-	ITIH4	H4P; IHRP; PK120; ITIHL1; DKFZp686G21125	NM_002218.3	Inter-alpha (globulin) inhibitor; H4 polypeptide; inter-alpha (globulin) inhibitor; H polypeptide-like 1; go_component: extracellular region; go_function: serine-type endopeptidase inhibitor activity; go_process: acute-phase response; go_process: hyaluronan metabolism	0.00729561	0.0347661	0.847318	0.884897	0.888108	0.828677	0.668964	0.86596	0.650197	0.791997	0.732368	0.677226	0.883833	0.907648	0.762419	0.783499	0.699536	0.908757	0.908015	0.604743	0.917185	0.887205	0.878122	0.871841	0.873665	0.897756	0.877927	0.896889	0.867129	0.917045	0.907268	0.898652	0.880261	0.838472	0.86835	0.888435	0.875197
cg07472913	36	10	12277797	NCBI	36.1	TRUE	12277971	+	C10orf7	D123	NM_006023.1	go_component: cytoplasm; go_process: cell cycle arrest; go_process: positive regulation of cell proliferation	0.00422096	0.0236088	0.0404245	0.044598	0.0451694	0.0388686	0.0401714	0.0391947	0.0321831	0.0421405	0.0480866	0.0483975	0.0468052	0.042491	0.0342175	0.0410423	0.0363368	0.0533388	0.0310601	0.0338634	0.047867	0.0396051	0.0406776	0.0339917	0.0461875	0.0426342	0.0400297	0.042702	0.0472912	0.0474518	0.0503011	0.0406958	0.0501366	0.0386418	0.119858	0.040561	0.0381922
cg07472931	36	9	121173416	NCBI	36.1	FALSE	121171522	-	DBC1	FAM5A; DBCCR1	NM_014618.1	deleted in bladder cancer chromosome region candidate 1; bA574M5.1 (deleted in bladder cancer chromosome region candidate 1 (IB3089A)); go_component: cellular component unknown; go_function: protein binding; go_process: cell cycle; go_process: cell death	0.189348	0.347138	0.0933593	0.0890829	0.0255696	0.167955	0.058969	0.086026	0.351112	0.0760411	0.257861	0.0747746	0.100693	0.0473065	0.119594	0.0303484	0.0558166	0.186603	0.295468	0.0442046	0.19177	0.218378	0.13932	0.0592196	0.0786934	0.0727521	0.110327	0.192978	0.0896196	0.08988	0.102517	0.150032	0.10449	0.0506318	0.0852158	0.0820022	0.100954
cg07481865	36	2	1396534	NCBI	36.1	FALSE	1396242	+	TPO	MSA; TPX	NM_000547.3	isoform a is encoded by transcript variant 1; thyroperoxidase; thyroid microsomal antigen; go_component: integral to plasma membrane; go_function: iron ion binding; go_function: calcium ion binding; go_function: peroxidase activity; go_function: oxidoreductase activity; go_function: peroxidase activity; go_function: iodide peroxidase activity; go_process: thyroid hormone generation; go_process: h…	3.8147e-06	0.000193669	0.858037	0.809005	0.876071	0.885942	0.854099	0.881616	0.851024	0.879197	0.826501	0.835291	0.856573	0.86624	0.840846	0.860772	0.822645	0.853067	0.859749	0.844199	0.877117	0.8595	0.826443	0.8911	0.805358	0.858805	0.841423	0.848134	0.788478	0.838052	0.836814	0.849911	0.836059	0.843151	0.774292	0.845859	0.836844
cg07497072	36	3	48730080	NCBI	36.1	FALSE	48729710	-	IP6K2	PiUS; IP6K2	NM_001005909.1	isoform a is encoded by transcript variant 2; inositol hexakisphosphate kinase 2; insP6 kinase 2; Pi uptake stimulator; ATP:1D-myo-inositol-hexakisphosphate phosphotransferase; go_component: nucleus; go_function: transferase activity; go_function: polyphosphate kinase activity; go_function: inositol trisphosphate 3-kinase activity; go_function: inositol hexakisphosphate kinase activity	0.0758514	0.182375	0.420384	0.554709	0.782685	0.777958	0.639469	0.052105	0.637565	0.312285	0.394834	0.544001	0.483145	0.87061	0.206968	0.657892	0.0509504	0.171954	0.0951778	0.802752	0.346664	0.131118	0.445933	0.220037	0.541851	0.505012	0.512973	0.588889	0.594266	0.588144	0.526452	0.532233	0.379418	0.560218	0.736857	0.737794	0.583802
cg07513548	36	22	41877679	NCBI	36.1	TRUE	41877479	+	BZRP	DBI; IBP; MBR; PBR; PKBS; PTBR; mDRC; pk18	NM_000714.4	isoform PBR is encoded by transcript variant PBR; benzodiazepine peripheral binding site; peripheral-type benzodiazepine receptor; mitochondrial benzodiazepine receptor; go_component: membrane; go_component: mitochondrion; go_component: integral to membrane; go_component: mitochondrial outer membrane; go_function: receptor activity; go_function: benzodiazepine receptor activity; go_function: benz…	0.132727	0.271206	0.0814426	0.078623	0.223704	0.226475	0.0398497	0.108504	0.0955315	0.113041	0.312613	0.0792442	0.0904717	0.0698362	0.0541303	0.0604325	0.0490107	0.0836411	0.0625453	0.0480771	0.076696	0.182286	0.0881433	0.0591391	0.0820426	0.144308	0.0943701	0.0646994	0.0635065	0.0803019	0.071524	0.0845976	0.0670456	0.0911206	0.109602	0.186023	0.0898764
cg07533223	36	11	117204911	NCBI	36.1	FALSE	117204017	-	FXYD2	HOMG2; ATP1G1; MGC12372	NM_021603.2	isoform 2 is encoded by transcript variant b; Sodium-potassium-ATPase; gamma polypeptide; hypomagnesemia 2; renal; ATPase; Na+/K+ transporting; gamma 1 polypeptide; FXYD domain-containing ion transport regulator 2; go_component: membrane; go_component: integral to membrane; go_component: sodium:potassium-exchanging ATPase complex; go_function: sodium ion binding; go_function: ion channel activity…	9.53674e-06	0.000393391	0.0536311	0.298697	0.0251003	0.0759036	0.0258424	0.0386184	0.0243199	0.118129	0.0696575	0.0224017	0.0227507	0.020933	0.0758678	0.0212967	0.10629	0.189475	0.339545	0.0160807	0.0248601	0.0686438	0.103645	0.14414	0.406041	0.381902	0.362211	0.251922	0.230883	0.395411	0.216836	0.314453	0.346404	0.341336	0.222142	0.211842	0.452598
cg07569658	36	19	55627571	NCBI	36.1	TRUE	55628004	+	MYBPC2	MYBPC; MYBPCF	NM_004533.2	fast-type muscle myosin-binding-protein C; myosin-binding protein C; fast-type; go_component: striated muscle thick filament; go_function: actin binding; go_function: protein binding; go_function: structural constituent of muscle; go_process: cell adhesion; go_process: muscle development; go_process: striated muscle contraction	0.34881	0.528015	0.0315822	0.0301336	0.030996	0.165623	0.0320395	0.0317627	0.0325356	0.0314017	0.0414812	0.0288384	0.0324996	0.035356	0.0229613	0.0292982	0.0322438	0.027714	0.0269282	0.0214269	0.247207	0.0304075	0.029591	0.359078	0.04901	0.0269549	0.0299454	0.0280178	0.0289303	0.0283889	0.0369215	0.0692044	0.0311462	0.0385226	0.0276113	0.028744	0.0285051
cg07640497	36	5	140994931	NCBI	36.1	FALSE	140996779	+	C5orf16	FLJ90583	NM_173828.3	synonym: FLJ90583	0.674223	0.802502	0.809488	0.794025	0.884472	0.877006	0.851914	0.814317	0.733472	0.709702	0.740724	0.825869	0.828175	0.814018	0.738031	0.721587	0.783585	0.830629	0.654275	0.789341	0.807242	0.811734	0.694572	0.86944	0.759523	0.852696	0.809069	0.750528	0.814514	0.831724	0.791429	0.836871	0.76432	0.740419	0.782228	0.80961	0.722563
cg07666065	36	7	94902405	NCBI	36.1	TRUE	94902320	-	PON2	NA	NM_000305.2	isoform 1 is encoded by transcript variant 1; serum paraoxonase/arylesterase 2; aromatic esterase 2; A-esterase 2; serum aryldialkylphosphatase 2; go_component: membrane; go_component: extracellular region; go_function: hydrolase activity; go_function: arylesterase activity; go_function: aryldialkylphosphatase activity	0.0266418	0.0870476	0.0412901	0.0384193	0.547476	0.0293418	0.0420058	0.0359915	0.303468	0.029396	0.0372778	0.0384801	0.0379064	0.0405743	0.293726	0.0871462	0.0544311	0.586338	0.47172	0.0354551	0.0516265	0.0397319	0.0778215	0.0372104	0.0406168	0.0364231	0.0386663	0.0745812	0.0490087	0.0625712	0.0412812	0.0397597	0.0435045	0.0271299	0.0391806	0.0347724	0.031704
cg07705835	36	3	9934128	NCBI	36.1	FALSE	9933782	+	IL17RC	IL17-RL; MGC10763	NM_032732.2	isoform 3 precursor is encoded by transcript variant 3; interleukin 17 receptor-like; go_component: integral to membrane; go_function: receptor activity	0.176853	0.332071	0.622549	0.693852	0.788539	0.810165	0.870961	0.448552	0.56624	0.561264	0.601432	0.9018	0.754372	0.422683	0.768588	0.201173	0.105435	0.53652	0.375866	0.112274	0.643667	0.859215	0.756911	0.876606	0.689684	0.752245	0.623774	0.660758	0.641447	0.715355	0.680639	0.691527	0.669021	0.640725	0.77924	0.739712	0.7562
cg07827942	36	6	86216983	NCBI	36.1	TRUE	86216528	+	NT5E	NT; eN; NT5; NTE; eNT; CD73; E5NT	NM_002526.1	Purine 5-Prime-Nucleotidase; 5 nucleotidase (CD73); ecto-5prime-nucleotidase; go_component: membrane; go_component: membrane fraction; go_function: zinc ion binding; go_function: metal ion binding; go_function: nucleotide binding; go_function: 5prime-nucleotidase activity; go_function: hydrolase activity; acting on ester bonds; go_process: DNA metabolism; go_process: nucleotide catabolism	0.840822	0.914992	0.049931	0.0893083	0.0369681	0.0779473	0.0220075	0.0599363	0.0338324	0.0467217	0.049934	0.0499279	0.112934	0.0450986	0.0346252	0.467237	0.0307592	0.0563694	0.383403	0.0279506	0.464411	0.391815	0.0466574	0.634485	0.0776856	0.104364	0.0758686	0.089194	0.152977	0.0649781	0.0567665	0.0478284	0.111356	0.083394	0.086305	0.151763	0.12176
cg07851176	36	17	35828710	NCBI	36.1	FALSE	35827695	-	TOP2A	TOP2; TP2A	NM_001067.2	topoisomerase (DNA) II alpha (170kD); DNA topoisomerase II; 170 kD; go_component: chromosome; go_component: nucleus; go_function: ATP binding; go_function: nucleotide binding; go_function: DNA topoisomerase (ATP-hydrolyzing) activity; go_process: DNA repair; go_process: DNA replication; go_process: DNA topological change; go_process: DNA unwinding during replication; go_process: phosphoinositide-…	0.840822	0.914992	0.821461	0.814389	0.63785	0.700246	0.917862	0.855669	0.916057	0.88458	0.811974	0.827908	0.913829	0.899731	0.466506	0.689078	0.774107	0.871371	0.536969	0.857901	0.673029	0.88821	0.815015	0.79141	0.801377	0.636449	0.860131	0.834903	0.817321	0.745262	0.809162	0.798612	0.790605	0.714537	0.768671	0.901141	0.891257
cg07888234	36	18	58143232	NCBI	36.1	TRUE	58143528	+	TNFRSF11A	EOF; FEO; OFE; ODFR; PDB2; RANK; CD265; TRANCER	NM_003839.2	tumor necrosis factor receptor superfamily; member 11a; activator of NFKB; receptor activator of nuclear factor-kappa B; osteoclast differentiation factor receptor; go_component: membrane; go_component: integral to membrane; go_function: receptor activity; go_function: protein binding; go_function: receptor activity; go_process: immune response; go_process: cell-cell signaling; go_process: signal…	0.674223	0.802502	0.0367022	0.0405324	0.0400674	0.029786	0.028268	0.033883	0.030717	0.102881	0.0271252	0.0646411	0.0377421	0.0356622	0.0284547	0.0337351	0.167458	0.0387419	0.183444	0.0252914	0.568873	0.0293276	0.0631414	0.139331	0.0371829	0.0347378	0.0387726	0.0332579	0.0433566	0.0434817	0.0503615	0.0367526	0.0605694	0.0311777	0.0429893	0.0348049	0.0301029
cg07909142	36	4	5763453	NCBI	36.1	TRUE	5763825	+	EVC	EVCL; DWF-1; MGC105107	NM_014556.2	go_component: integral to membrane; go_process: muscle development; go_process: skeletal development	0.00729561	0.0347661	0.0753013	0.037364	0.0510172	0.0315127	0.0775906	0.389891	0.887281	0.24379	0.0273937	0.503658	0.073012	0.0273017	0.0357509	0.0303246	0.393825	0.0353282	0.232768	0.0569259	0.697876	0.0286417	0.469326	0.636331	0.043118	0.0295109	0.0423695	0.029499	0.0371876	0.0493828	0.0318758	0.0386973	0.0398995	0.0269909	0.0623164	0.0406354	0.0267019
cg07909274	36	19	10081911	NCBI	36.1	TRUE	10083197	+	P2RY11	P2Y11	NM_002566.4	P2Y purinoceptor 11; P2Y11 receptor; go_component: integral to plasma membrane; go_function: receptor activity; go_function: rhodopsin-like receptor activity; go_function: purinergic nucleotide receptor activity; G-protein coupled; go_process: signal transduction; go_process: defense response; go_process: adenylate cyclase activation; go_process: G-protein signaling; coupled to IP3 second messeng…	0.784126	0.877902	0.874079	0.865599	0.860812	0.865686	0.847004	0.886305	0.878729	0.829471	0.706774	0.853418	0.854358	0.903728	0.803125	0.897059	0.8856	0.88635	0.903622	0.896017	0.90025	0.869429	0.878866	0.815357	0.835067	0.875113	0.821845	0.864092	0.892142	0.859139	0.86221	0.858361	0.867421	0.876705	0.847039	0.88163	0.885744
cg07941428	36	1	153214399	NCBI	36.1	FALSE	153213838	+	CKS1B	CKS1; ckshs1; PNAS-16; PNAS-18	NM_001826.1	CDC28 protein kinase 1; CDC2-associated protein CKS1; cell division control protein CKS1; NB4 apoptosis/differentiation related protein; PNAS-143; go_function: kinase activity; go_function: protein binding; go_function: cyclin-dependent protein kinase regulator activity; go_process: cell cycle; go_process: cell division	0.00638962	0.0314713	0.0805125	0.0571892	0.0779584	0.129316	0.0890383	0.0512179	0.353844	0.0846533	0.619972	0.149777	0.0830665	0.0688412	0.0723499	0.341776	0.0529707	0.0518692	0.309118	0.0433281	0.0597986	0.0626591	0.0534756	0.101076	0.0563032	0.142631	0.0597162	0.0498637	0.0503685	0.0509218	0.0572543	0.0562773	0.0930995	0.0582697	0.0544426	0.0536875	0.168126
cg07958669	36	18	70314930	NCBI	36.1	TRUE	70314577	+	CNDP2	CN2; CPGL; PEPA; HsT2298; FLJ10830	NM_018235.1	peptidase A; cytosolic nonspecific dipeptidase; go_function: hydrolase activity; go_function: carboxypeptidase activity; go_function: metallopeptidase activity; go_function: protein dimerization activity; go_process: proteolysis	0.311794	0.48534	0.0225798	0.0222858	0.0243225	0.0216966	0.0231117	0.02723	0.0221262	0.0280618	0.0242405	0.0221218	0.0230335	0.0241733	0.018148	0.024295	0.0206608	0.0244526	0.0182	0.0166924	0.0217734	0.0186858	0.0233102	0.0172286	0.0219348	0.0218879	0.0211283	0.024567	0.0265007	0.0251688	0.0229845	0.022207	0.0258369	0.0188745	0.0245113	0.0199884	0.0217517
cg07978683	36	13	74954737	NCBI	36.1	TRUE	74954251	-	TBC1D4	AS160; DKFZp779C0666	NM_014832.1	TBC (Tre-2; BUB2; CDC16) domain-containing protein; Acrg embryonic lethality (mouse) minimal region ortholog; go_function: GTPase activator activity	0.153646	0.298255	0.0407265	0.0656073	0.049296	0.0323129	0.0406658	0.0433755	0.134352	0.037122	0.046814	0.0370342	0.0357942	0.0430373	0.0407872	0.143737	0.0329939	0.0812257	0.0675182	0.0359029	0.0382402	0.136435	0.0380139	0.0370568	0.0824536	0.0365777	0.0671089	0.0405692	0.109242	0.144143	0.0641057	0.0837364	0.0655705	0.0427568	0.116306	0.0449153	0.0415593
cg08002036	36	11	815712	NCBI	36.1	FALSE	817618	+	EFCAB4A	MGC88858	NM_173584.2	go_function: calcium ion binding; go_function: oxidoreductase activity; go_process: metabolism	0.34881	0.528015	0.329015	0.329564	0.542776	0.329422	0.328609	0.198476	0.204536	0.216292	0.637394	0.144036	0.679175	0.227673	0.663698	0.245921	0.115509	0.383935	0.787093	0.168496	0.676863	0.408351	0.283831	0.592547	0.401844	0.448806	0.249143	0.279261	0.430644	0.314928	0.349611	0.457052	0.182952	0.255576	0.322527	0.384003	0.219436
cg08010278	36	6	2918832	NCBI	36.1	FALSE	2917089	-	SERPINB6	CAP; PI6; PTI; MSTP057; MGC111370; DKFZp686I04222	NM_004568.4	protease inhibitor 6 (placental thrombin inhibitor); go_component: cytosol; go_function: protein binding; go_function: serine-type endopeptidase inhibitor activity; go_function: serine-type endopeptidase inhibitor activity	0.216167	0.373483	0.718269	0.565712	0.37063	0.672365	0.702287	0.769316	0.804736	0.70627	0.801952	0.425687	0.738617	0.670892	0.859443	0.765537	0.743613	0.30522	0.405633	0.74689	0.0650595	0.755054	0.730268	0.495094	0.673441	0.643525	0.621181	0.491518	0.503666	0.467237	0.562681	0.535153	0.512872	0.596789	0.492236	0.611407	0.367889
cg08016131	36	17	74347488	NCBI	36.1	TRUE	74348457	-	USP36	DUB1	NM_025090.2	deubiquitinating enzyme 1; go_function: ubiquitin thiolesterase activity; go_function: cysteine-type endopeptidase activity; go_process: ubiquitin-dependent protein catabolism	0.0327682	0.0996638	0.0578953	0.0664713	0.0772903	0.0691806	0.039035	0.0739763	0.0270686	0.0472262	0.026676	0.0722271	0.0287497	0.119761	0.0200906	0.0640643	0.0579394	0.0653034	0.0209713	0.0581241	0.0321985	0.033722	0.0716888	0.0578511	0.0612688	0.0501826	0.0601578	0.0998128	0.0969414	0.0732901	0.0739379	0.0736925	0.0638589	0.0408488	0.0956944	0.0861641	0.0375286
cg08022090	36	4	104240719	NCBI	36.1	FALSE	104240473	-	BDH2	DHRS6; EFA6R; UCPA-OR; UNQ6308; FLJ13261; PRO20933	NM_020139.3	oxidoreductase UCPA; dehydrogenase/reductase (SDR family) member 6; go_component: mitochondrion; go_function: NAD binding; go_function: oxidoreductase activity; go_function: 3-hydroxybutyrate dehydrogenase activity; go_process: metabolism; go_process: fatty acid beta-oxidation	0.621513	0.763871	0.0357272	0.0471712	0.036651	0.101867	0.0273506	0.0396738	0.0364255	0.0932337	0.035029	0.0327027	0.135405	0.0293223	0.026412	0.0313916	0.0606366	0.0402381	0.0260536	0.0271678	0.0329603	0.0314211	0.0697339	0.297459	0.0414267	0.0629733	0.0412258	0.0360891	0.0934893	0.0732812	0.0558351	0.0373231	0.122492	0.0618007	0.0391266	0.032264	0.087127
cg08033699	36	19	10423241	NCBI	36.1	TRUE	10424637	+	PDE4A	PDE4; DPDE2	NM_006202.1	Phosphodiesterase-4A; cAMP-specific (dunce (Drosophila)-homolog; phosphodiesterase 4A; cAMP-specific (dunce (Drosophila)-homolog phosphodiesterase E2); phosphodiesterase isozyme 4; cyclic AMP-specific phosphodiesterase HSPDE4A10; go_component: soluble fraction; go_component: membrane fraction; go_component: insoluble fraction; go_function: catalytic activity; go_function: hydrolase activity; go_f…	0.20245	0.362105	0.441623	0.515198	0.651256	0.635895	0.0252983	0.606475	0.353368	0.365524	0.451781	0.294844	0.265585	0.753217	0.351619	0.407237	0.676865	0.295925	0.835395	0.17391	0.507622	0.431466	0.460801	0.497822	0.575207	0.394166	0.436742	0.480489	0.541725	0.534821	0.523475	0.478727	0.589219	0.588521	0.542359	0.438583	0.57437
cg08054679	36	1	61980382	NCBI	36.1	TRUE	61980737	+	INADL	Cipp; PATJ	NM_005799.2	isoform 3 is encoded by transcript variant 3; protein associated to tight junctions; PDZ domain protein (Drosophila inaD-like); PALS1-associated tight junction protein; inactivation no after-potential D-like protein; channel-interacting PDZ domain protein; go_component: membrane; go_component: tight junction; go_function: protein binding	2.67029e-05	0.000652737	0.265031	0.0384523	0.314146	0.0367806	0.0358152	0.363864	0.862447	0.215915	0.211131	0.146969	0.195317	0.186707	0.563263	0.0322667	0.570988	0.507007	0.59692	0.110533	0.61466	0.105754	0.344203	0.838349	0.0686439	0.0771988	0.0370618	0.0304129	0.0405404	0.0406933	0.0770895	0.0330172	0.0353881	0.0261026	0.0345646	0.0296605	0.0263661
cg08073914	36	20	36364562	NCBI	36.1	FALSE	36365999	+	BPI	NA	NM_001725.1	bK2308N23.1 (bactericidal/permeability-increasing protein); go_component: membrane; go_component: integral to plasma membrane; go_function: lipid binding; go_function: Gram-negative bacterial binding; go_process: immune response; go_process: defense response to bacteria	0.105398	0.231876	0.616955	0.438208	0.881964	0.346032	0.422063	0.0828439	0.0471929	0.696216	0.391255	0.585609	0.774401	0.0577293	0.567783	0.726069	0.558872	0.83344	0.479316	0.883355	0.91445	0.648301	0.725196	0.727894	0.501078	0.496086	0.421593	0.545346	0.352495	0.446382	0.451835	0.525932	0.377736	0.497349	0.391087	0.423551	0.474345
cg08160916	36	17	16499759	NCBI	36.1	FALSE	16497883	-	ZNF624	KIAA1349; MGC119602; MGC119603; MGC119605	NM_020787.1	go_component: nucleus; go_function: zinc ion binding; go_function: nucleic acid binding; go_process: regulation of transcription; DNA-dependent	0.00168991	0.0123927	0.551462	0.406671	0.877939	0.471486	0.835534	0.55625	0.687967	0.620503	0.546674	0.339329	0.674007	0.654044	0.628307	0.706196	0.650032	0.471758	0.328387	0.177795	0.526881	0.534224	0.452343	0.465711	0.428958	0.356238	0.452207	0.580668	0.349368	0.478873	0.396448	0.368681	0.5167	0.39818	0.285725	0.361529	0.378518
cg08201860	36	4	1234079	NCBI	36.1	TRUE	1234177	+	MGC21675	NA	NM_052861.2	NA	0.00943565	0.0419362	0.446706	0.257206	0.514453	0.470972	0.859156	0.616905	0.559878	0.422439	0.651342	0.683211	0.630849	0.365246	0.119276	0.196313	0.52567	0.201367	0.168496	0.362133	0.0710818	0.374296	0.0771689	0.482975	0.273808	0.264412	0.432639	0.326956	0.0920445	0.134254	0.129057	0.31229	0.487348	0.329489	0.271456	0.181411	0.0696801
cg08207908	36	7	87094810	NCBI	36.1	TRUE	87095665	+	RUNDC3B	RPIP9; FLJ30671; MGC26655	NM_138290.1	Rap2-interacting protein 9; Rap2 binding protein 9	0.000850677	0.0077441	0.674546	0.30871	0.667721	0.35597	0.607968	0.696462	0.795142	0.812676	0.384835	0.173589	0.0625688	0.68137	0.220537	0.897055	0.74931	0.701556	0.700996	0.654088	0.836138	0.0439161	0.63978	0.85193	0.240419	0.30835	0.286788	0.401025	0.373887	0.381331	0.415502	0.302827	0.246865	0.288205	0.231619	0.271113	0.468298
cg08210481	36	3	13437896	NCBI	36.1	FALSE	13436809	-	NUP210	GP210; POM210; FLJ22389; KIAA0906	NM_024923.2	nuclear pore membrane glycoprotein 210; go_function: protein binding	0.985435	0.995237	0.318982	0.322709	0.768646	0.0646248	0.0707938	0.164862	0.137035	0.42583	0.0900695	0.0400812	0.497325	0.610298	0.4945	0.680398	0.364924	0.344222	0.595261	0.406533	0.0998724	0.108148	0.242594	0.293743	0.448715	0.37026	0.287561	0.334544	0.253056	0.216364	0.188481	0.34011	0.308645	0.232712	0.333292	0.353107	0.22661
cg08241295	36	7	76667915	NCBI	36.1	FALSE	76667080	-	FGL2	T49; pT49	NM_006682.1	fibrinogen-like protein 2; fibroleukin; go_component: fibrinogen complex	0.00638962	0.0314713	0.826332	0.775507	0.81544	0.780645	0.887188	0.863652	0.872277	0.860167	0.790959	0.838254	0.872432	0.890437	0.788286	0.808088	0.803755	0.743567	0.824952	0.77909	0.579401	0.909149	0.827713	0.874197	0.847227	0.735612	0.788533	0.737615	0.712531	0.652114	0.734357	0.783653	0.795977	0.774535	0.794411	0.813898	0.854786
cg08284742	36	11	8636179	NCBI	36.1	FALSE	8636959	-	ENSG00000166436	NA	NA	NA	0.34881	0.528015	0.39483	0.396878	0.618969	0.419039	0.602086	0.450052	0.383048	0.65251	0.679677	0.268407	0.581552	0.60104	0.144084	0.295869	0.362908	0.311611	0.406612	0.185943	0.343539	0.339038	0.371533	0.633683	0.496485	0.299184	0.41861	0.365314	0.403311	0.302395	0.306393	0.274007	0.452919	0.491015	0.342409	0.564525	0.473841
cg08293723	36	1	7766661	NCBI	36.1	TRUE	7767350	+	PER3	GIG13	NM_016831.1	period circadian protein 3; growth-inhibiting protein 13; period (Drosophila) homolog 3; go_component: nucleus; go_function: signal transducer activity; go_process: transcription; go_process: rhythmic process; go_process: signal transduction; go_process: regulation of transcription; DNA-dependent	0.621513	0.763871	0.0230627	0.024916	0.0221416	0.0193629	0.0167779	0.0240188	0.0265767	0.0410546	0.032284	0.0290161	0.0352885	0.0248454	0.0178	0.0201069	0.0197933	0.0239839	0.0213151	0.0162371	0.633096	0.0186648	0.103376	0.0160492	0.0269478	0.0196155	0.0252001	0.0242249	0.028712	0.0262406	0.0283821	0.0383469	0.0251667	0.0163553	0.0263669	0.0218009	0.0223262
cg08299181	36	16	63714025	NCBI	36.1	TRUE	63713420	-	CDH11	OB; CAD11; CDHOB; OSF-4	NM_001797.2	osteoblast cadherin; cadherin-11; OB-cadherin; go_component: membrane; go_component: integral to membrane; go_function: protein binding; go_function: calcium ion binding; go_process: ossification; go_process: homophilic cell adhesion; go_process: homophilic cell adhesion	0.0973072	0.217704	0.152795	0.18457	0.249997	0.0862734	0.251548	0.107295	0.166089	0.0752964	0.0387905	0.127222	0.148705	0.198146	0.12584	0.0504218	0.212661	0.19213	0.298168	0.209669	0.215419	0.155792	0.149799	0.147071	0.141403	0.245125	0.142649	0.137008	0.159903	0.220304	0.180141	0.12602	0.203124	0.148635	0.164919	0.110093	0.101237
cg08343091	36	11	68276345	NCBI	36.1	TRUE	68275578	-	MTL5	MTLT; TESMIN	NM_004923.2	go_function: metal ion binding; go_process: anti-apoptosis; go_process: spermatogenesis; go_process: cell differentiation; go_process: metal ion homeostasis; go_process: response to metal ion; go_process: response to oxidative stress	0.570597	0.724219	0.888842	0.878713	0.912259	0.865679	0.830053	0.810654	0.850567	0.884565	0.919476	0.839239	0.904756	0.926476	0.819677	0.857553	0.834199	0.905085	0.94516	0.893119	0.876385	0.910907	0.899598	0.912306	0.907533	0.846889	0.885316	0.828158	0.80498	0.855059	0.884852	0.880931	0.889905	0.909671	0.894897	0.923579	0.922293
cg08353155	36	3	197025498	NCBI	36.1	FALSE	197023545	-	MUC4	mucin 4; HSA276359	NM_138298.1	isoform b is encoded by transcript variant 2; go_component: membrane; go_component: integral to plasma membrane; go_component: extracellular matrix (sensu Metazoa); go_function: ErbB-2 class receptor binding; go_function: extracellular matrix structural constituent; go_function: extracellular matrix constituent; lubricant activity; go_process: cell-matrix adhesion	0.985435	0.995237	0.698767	0.606461	0.874305	0.718424	0.280973	0.657847	0.853187	0.683295	0.714238	0.279569	0.784405	0.77012	0.306028	0.599518	0.756753	0.747933	0.425165	0.741163	0.814559	0.455124	0.68163	0.214542	0.70579	0.708613	0.575407	0.74084	0.59726	0.693947	0.645348	0.685575	0.63297	0.603896	0.447054	0.578632	0.731205
cg08398784	36	X	122820779	NCBI	36.1	FALSE	122821729	+	BIRC4	API3; ILP1; MIHA; XIAP	NM_001167.2	X-linked inhibitor of apoptosis; apoptosis inhibitor 3; go_component: cytosol; go_component: intracellular; go_function: zinc ion binding; go_function: metal ion binding; go_function: protein binding; go_function: caspase inhibitor activity; go_function: cysteine protease inhibitor activity; go_process: apoptosis; go_process: anti-apoptosis; go_process: anti-apoptosis	0.216167	0.373483	0.176911	0.218591	0.551433	0.175198	0.105237	0.141929	0.249917	0.178624	0.133552	0.161023	0.619001	0.0580503	0.688559	0.261384	0.0915099	0.471044	0.123203	0.134218	0.5895	0.417344	0.102776	0.381858	0.632029	0.170032	0.649914	0.218622	0.18063	0.212685	0.239804	0.234346	0.204684	0.121832	0.165481	0.149927	0.173004
cg08405587	36	6	33151116	NCBI	36.1	FALSE	33151694	+	ENSG00000168383	NA	NA	NA	0.0637226	0.162069	0.429656	0.472155	0.452217	0.594694	0.655524	0.304047	0.628768	0.411336	0.390893	0.591596	0.444458	0.497104	0.0266442	0.22061	0.352265	0.145202	0.1365	0.229427	0.44303	0.564216	0.529899	0.416283	0.546806	0.394342	0.439847	0.493016	0.44719	0.479202	0.431473	0.439002	0.483171	0.512254	0.412198	0.52408	0.522166
cg08420239	36	16	30446888	NCBI	36.1	FALSE	30445411	-	FLJ23436	NA	NM_024671.2	go_component: nucleus; go_component: DNA-directed RNA polymerase II; core complex; go_function: DNA binding; go_function: zinc ion binding; go_process: transcription from RNA polymerase II promoter	0.674223	0.802502	0.026361	0.0323655	0.02492	0.0487153	0.130657	0.0225685	0.0262617	0.0740541	0.0264603	0.0241788	0.0611335	0.0239219	0.0396021	0.0260919	0.0189199	0.0209789	0.0178956	0.0417802	0.0196231	0.41481	0.0327354	0.392646	0.0209977	0.0412458	0.0277665	0.055918	0.0206569	0.045957	0.040182	0.032442	0.0431965	0.046942	0.0227263	0.0272194	0.0651588
cg08431996	36	3	9919031	NCBI	36.1	FALSE	9919303	+	IL17RE	FLJ23658; MGC71884	NM_144640.2	isoform 3 is encoded by transcript variant 3	0.000707626	0.00697065	0.0931636	0.146225	0.0873864	0.104408	0.0954051	0.087964	0.0942794	0.203405	0.0740155	0.0847943	0.0697418	0.0729773	0.0920478	0.0822998	0.110084	0.110423	0.150426	0.0656999	0.152304	0.0675101	0.128494	0.141907	0.0826258	0.115703	0.121027	0.149343	0.153245	0.123558	0.213853	0.16183	0.147672	0.141129	0.258907	0.191324	0.17416
cg08443170	36	1	153213099	NCBI	36.1	TRUE	153213838	+	CKS1B	CKS1; ckshs1; PNAS-16; PNAS-18	NM_001826.1	CDC28 protein kinase 1; CDC2-associated protein CKS1; cell division control protein CKS1; NB4 apoptosis/differentiation related protein; PNAS-143; go_function: kinase activity; go_function: protein binding; go_function: cyclin-dependent protein kinase regulator activity; go_process: cell cycle; go_process: cell division	0.498009	0.664683	0.0215471	0.0200691	0.0229088	0.0209197	0.0202453	0.0210133	0.0224422	0.0267571	0.0355922	0.0561548	0.0274251	0.0221088	0.0208101	0.0276359	0.0183588	0.0186071	0.0223395	0.0160907	0.0193691	0.0200497	0.0220809	0.0190418	0.0236051	0.0441883	0.0179014	0.0185329	0.0218254	0.018435	0.0203246	0.0213394	0.0295775	0.0182577	0.0198136	0.0192081	0.018484
cg08460200	36	14	30565875	NCBI	36.1	TRUE	30565340	-	STRN3	SG2NA	NM_014574.2	cell cycle S/G2 nuclear autoantigen; go_component: cytosol; go_component: nucleus; go_component: membrane fraction; go_function: calmodulin binding; go_process: cell cycle	0.08255	0.19252	0.0287881	0.0309222	0.187845	0.0277212	0.0247994	0.0312175	0.0290678	0.0278755	0.0281878	0.0285083	0.030916	0.0284942	0.023929	0.03111	0.0266085	0.0295334	0.113276	0.0275874	0.0303606	0.0269534	0.0313257	0.0325744	0.0308974	0.0364863	0.0285201	0.0318599	0.0385099	0.0338028	0.0328887	0.0302312	0.0330617	0.0253082	0.0283322	0.0276616	0.0277428
cg08464541	36	14	20455884	NCBI	36.1	FALSE	20457641	+	ENSG00000136315	NA	NA	NA	2.67029e-05	0.000652737	0.888631	0.830527	0.907485	0.882658	0.934942	0.884062	0.902829	0.887767	0.936008	0.877285	0.869778	0.893475	0.853063	0.903032	0.796805	0.87933	0.905563	0.857276	0.872991	0.889495	0.896296	0.892786	0.875827	0.854941	0.849323	0.806322	0.77392	0.852002	0.821331	0.846567	0.816136	0.835182	0.810903	0.802234	0.868889
cg08497122	36	1	64013028	NCBI	36.1	TRUE	64012302	+	ROR1	NTRKR1; MGC99659; dJ537F10.1	NM_005012.1	neurotrophic tyrosine kinase receptor-related 1; go_component: cytoplasm; go_component: plasma membrane; go_component: plasma membrane; go_component: integral to plasma membrane; go_function: ATP binding; go_function: kinase activity; go_function: receptor activity; go_function: nucleotide binding; go_function: transferase activity; go_function: transmembrane receptor protein tyrosine kinase acti…	3.62396e-05	0.000810785	0.288835	0.0290226	0.575147	0.0256501	0.679679	0.718875	0.86997	0.52343	0.241762	0.859941	0.545182	0.215314	0.199716	0.0515543	0.618955	0.0312457	0.0976393	0.335909	0.895847	0.0215903	0.204073	0.0268352	0.0303305	0.0393737	0.0276586	0.0252686	0.0322174	0.0306058	0.028374	0.0267375	0.0306816	0.0232442	0.0301708	0.0297606	0.0241013
cg08503774	36	14	103382809	NCBI	36.1	TRUE	103383555	-	PPP1R13B	p85; ASPP1; KIAA0771; p53BP2-like	NM_015316.1	apoptosis-stimulating protein of p53; 1; go_component: nucleus; go_component: cytoplasm; go_function: protein binding; go_function: protein binding; go_process: apoptosis; go_process: induction of apoptosis; go_process: negative regulation of progression through cell cycle	0.044054	0.123726	0.0281809	0.0298158	0.0289765	0.0324766	0.0491182	0.0282197	0.0285317	0.02824	0.0301059	0.0272778	0.027637	0.0305709	0.0255915	0.0278392	0.0216775	0.0296323	0.0204518	0.0241145	0.0281421	0.0248908	0.0290486	0.0253494	0.0305481	0.0274248	0.0294553	0.0299903	0.0334869	0.035139	0.028411	0.0630683	0.046214	0.0242901	0.0315949	0.0278695	0.0260059
cg08624109	36	16	3432979	NCBI	36.1	FALSE	3433491	-	ZNF597	FLJ33071	NM_152457.1	go_component: nucleus; go_function: DNA binding; go_function: zinc ion binding; go_function: metal ion binding; go_process: transcription; go_process: regulation of transcription; DNA-dependent	0.388376	0.562741	0.645485	0.572356	0.329978	0.716082	0.158039	0.616895	0.146625	0.826725	0.780898	0.535004	0.74878	0.839372	0.617441	0.710167	0.725196	0.54747	0.556077	0.306613	0.634443	0.657692	0.656528	0.89259	0.518868	0.555007	0.481962	0.571636	0.690978	0.584564	0.558864	0.534389	0.564102	0.551539	0.573076	0.656158	0.500716
cg08687200	36	12	51359604	NCBI	36.1	FALSE	51360446	-	KRT1	K1; CK1; EHK1; KRT1A	NM_006121.2	Keratin-1; cytokeratin 1; hair alpha protein; go_component: membrane; go_component: cytoskeleton; go_component: intermediate filament; go_function: sugar binding; go_function: protein binding; go_function: protein binding; go_function: receptor activity; go_function: structural constituent of cytoskeleton; go_process: fibrinolysis; go_process: epidermis development; go_process: regulation of angi…	0.105398	0.231876	0.741037	0.75401	0.232131	0.693993	0.611771	0.897928	0.768591	0.874657	0.351169	0.565193	0.883601	0.929761	0.713482	0.805751	0.512235	0.775893	0.580854	0.534415	0.859548	0.615038	0.798388	0.842339	0.629915	0.743031	0.726954	0.85201	0.786607	0.852211	0.806742	0.826326	0.841118	0.879563	0.734659	0.654207	0.755396
cg08688169	36	12	120054464	NCBI	36.1	FALSE	120055061	+	P2RX7	P2X7; MGC20089	NM_002562.4	isoform a is encoded by transcript variant 1; P2X purinoceptor 7; ATP receptor; P2Z receptor; P2X7 receptor; P2X7 isoform B; P2X7 isoform C; P2X7 isoform D; P2X7 isoform E; P2X7 isoform F; P2X7 isoform G; P2X7 isoform H; go_component: membrane; go_component: integral to membrane; go_component: integral to plasma membrane; go_function: ATP binding; go_function: receptor activity; go_function: ion …	0.0637226	0.162069	0.804794	0.751085	0.722688	0.815881	0.493609	0.748175	0.814552	0.844068	0.891699	0.58464	0.795037	0.905349	0.71281	0.873348	0.762547	0.669627	0.83885	0.764786	0.731772	0.828112	0.857611	0.858649	0.776569	0.752128	0.754793	0.780885	0.65137	0.776906	0.742474	0.726555	0.751834	0.792467	0.63718	0.820382	0.798037
cg08702326	36	11	117203859	NCBI	36.1	FALSE	117204017	-	FXYD2	HOMG2; ATP1G1; MGC12372	NM_021603.2	isoform 2 is encoded by transcript variant b; Sodium-potassium-ATPase; gamma polypeptide; hypomagnesemia 2; renal; ATPase; Na+/K+ transporting; gamma 1 polypeptide; FXYD domain-containing ion transport regulator 2; go_component: membrane; go_component: integral to membrane; go_component: sodium:potassium-exchanging ATPase complex; go_function: sodium ion binding; go_function: ion channel activity…	1.90735e-06	0.0001481	0.222735	0.669852	0.479429	0.233126	0.31865	0.0326549	0.0280177	0.195361	0.029069	0.0886814	0.139134	0.0743081	0.38754	0.0260557	0.40726	0.228653	0.267253	0.216818	0.174478	0.299087	0.354361	0.510725	0.749973	0.712587	0.647183	0.755903	0.600744	0.687585	0.644692	0.701745	0.688597	0.644068	0.641573	0.675922	0.73021
cg08723204	36	4	121207228	NCBI	36.1	TRUE	121207411	-	MAD2L1	MAD2; HSMAD2	NM_002358.2	mitotic arrest deficient; yeast; homolog-like 1; MAD2 (mitotic arrest deficient; yeast; homolog)-like 1; MAD2-like protein 1; go_component: nucleus; go_component: kinetochore; go_function: protein binding; go_process: cell cycle; go_process: mitosis; go_process: cell division; go_process: mitotic checkpoint	0.113987	0.242291	0.0218404	0.0241972	0.0209588	0.0215164	0.0179922	0.0206406	0.0272432	0.0215993	0.0327851	0.0229975	0.0220816	0.0231995	0.0228307	0.0281785	0.0213911	0.0249259	0.0176568	0.0198706	0.0215728	0.0192521	0.0271842	0.0241263	0.0250737	0.0242414	0.0224846	0.021441	0.0305034	0.0264687	0.0252731	0.0234016	0.0283716	0.0201587	0.0328963	0.0212478	0.0224605
cg08759448	36	16	2016220	NCBI	36.1	FALSE	2016930	+	SLC9A3R2	SIP1; OCTS2; SIP-1; TKA-1; E3KARP; NHERF2; NHE3RF2; NHERF-2; MGC104639	NM_004785.3	solute carrier family 9 (sodium/hydrogen exchanger); isoform 3 regulatory factor 2; solute carrier family 9 (sodium/hydrogen exchanger); isoform 3 regulator 2; go_component: nucleus; go_component: plasma membrane; go_function: protein binding; go_function: protein binding; go_process: protein complex assembly; go_process: intracellular signaling cascade	0.898317	0.947865	0.555948	0.581373	0.322387	0.519929	0.350616	0.68267	0.528071	0.617451	0.773531	0.516366	0.481897	0.550297	0.732913	0.513639	0.584642	0.511943	0.561599	0.372224	0.697376	0.767557	0.676952	0.672427	0.636777	0.663416	0.554074	0.622119	0.428598	0.613408	0.630417	0.495099	0.579604	0.697659	0.575632	0.634757	0.65268
cg08782049	36	7	23475702	NCBI	36.1	TRUE	23476520	-	IGF2BP3	KOC1; IMP-3; VICKZ3; DKFZp686F1078	NM_006547.2	KH domain containing protein overexpressed in cancer; IGF-II mRNA-binding protein 3; go_component: cytoplasm; go_function: RNA binding; go_function: nucleotide binding; go_function: nucleic acid binding; go_process: morphogenesis; go_process: RNA processing; go_process: protein biosynthesis	0.756166	0.861951	0.0350392	0.0362867	0.0261365	0.118336	0.0377745	0.0343598	0.185156	0.0360758	0.0368764	0.0357187	0.0364648	0.0316707	0.0256298	0.02714	0.0267859	0.0366478	0.0332	0.0241069	0.40181	0.0316685	0.0278826	0.180334	0.0555022	0.0304494	0.0371453	0.0332952	0.0401416	0.0624759	0.0512966	0.0378545	0.0327186	0.0275436	0.0402487	0.0290195	0.0262794
cg08795962	36	11	93502364	NCBI	36.1	TRUE	93501742	+	PANX1	MRS1; UNQ2529; MGC21309	NM_015368.3	innexin; go_component: membrane; go_component: gap junction; go_component: integral to membrane	0.0637226	0.162069	0.0529198	0.046444	0.0449489	0.0471707	0.0985497	0.0454023	0.0535934	0.0564863	0.0493246	0.045773	0.0541027	0.053817	0.0417169	0.0667704	0.0382338	0.0544519	0.101726	0.0376453	0.0522462	0.0899965	0.0484477	0.0615412	0.0685937	0.0478371	0.0544784	0.0456669	0.0550315	0.0443075	0.0427774	0.058089	0.0533853	0.0408431	0.0690689	0.0542629	0.038556
cg08797471	36	9	89302940	NCBI	36.1	TRUE	89302616	+	DAPK1	DAPK; DKFZp781I035	NM_004938.1	go_component: actin cytoskeleton; go_function: ATP binding; go_function: nucleotide binding; go_function: transferase activity; go_function: calmodulin binding; go_function: protein serine/threonine kinase activity; go_function: calmodulin-dependent protein kinase I activity; go_function: calcium- and calmodulin-dependent protein kinase activity; go_process: apoptosis; go_process: signal transduc…	0.216167	0.373483	0.0401461	0.0310653	0.26713	0.0451631	0.0185024	0.0467782	0.0222284	0.0245999	0.0740149	0.0213101	0.123392	0.0457344	0.015833	0.0432532	0.0535802	0.0643271	0.0177288	0.014515	0.0432255	0.0166431	0.0329768	0.0370668	0.0281037	0.0211471	0.0322581	0.0358448	0.0241502	0.0476017	0.0341287	0.0378541	0.0228268	0.0189585	0.0236884	0.0204521	0.0193295
cg08866003	36	8	97575787	NCBI	36.1	TRUE	97575058	+	SDC2	HSPG; HSPG1; SYND2	NM_002998.3	fibroglycan; heparan sulfate proteoglycan core protein; go_component: membrane; go_component: integral to membrane; go_component: integral to plasma membrane; go_function: cytoskeletal protein binding; go_process: biological process unknown	0.452375	0.624619	0.0290879	0.0418047	0.0290217	0.0250187	0.0220062	0.0349945	0.0291542	0.0294349	0.0282393	0.0308933	0.0462015	0.0711044	0.0243242	0.0265473	0.0219829	0.0372613	0.028671	0.0217225	0.770073	0.0273937	0.27614	0.655417	0.0413463	0.0632419	0.0365346	0.054386	0.036549	0.0472618	0.0427158	0.0662529	0.0540536	0.0248062	0.0370373	0.0293432	0.0288319
cg08894537	36	1	198856678	NCBI	36.1	TRUE	198856485	-	KIF14	KIAA0042	NM_014875.1	go_component: microtubule; go_component: microtubule associated complex; go_function: ATP binding; go_function: nucleotide binding; go_function: microtubule motor activity; go_process: microtubule-based movement	0.756166	0.861951	0.036878	0.0369203	0.0299762	0.0313207	0.0564184	0.0743351	0.0399735	0.0314727	0.0533421	0.0323684	0.0369714	0.0428957	0.0468971	0.0448527	0.0367846	0.0374066	0.0273174	0.034406	0.0357919	0.0246378	0.0394281	0.0270572	0.0370962	0.0448535	0.0347332	0.0405831	0.0517299	0.0438158	0.0430594	0.0332535	0.0422848	0.0409027	0.0324857	0.0434282	0.0423353
cg08896424	36	16	56211928	NCBI	36.1	TRUE	56211459	+	GPR56	BFPP; TM7LN4; TM7XN1	NM_201525.1	isoform b is encoded by transcript variant 3; EGF-TM7-like; polymicrogyria; bilateral frontoparietal; seven transmembrane helix receptor; go_component: membrane; go_component: integral to plasma membrane; go_function: receptor activity; go_function: protein binding; go_function: G-protein coupled receptor activity; go_function: G-protein coupled receptor activity; go_function: G-protein coupled r…	0.20245	0.362105	0.869274	0.875326	0.732827	0.907971	0.900659	0.88712	0.88389	0.751249	0.683706	0.859168	0.875519	0.871091	0.854336	0.839257	0.800227	0.824131	0.886451	0.911099	0.907037	0.897688	0.855602	0.867457	0.860201	0.869564	0.857846	0.881088	0.878268	0.893574	0.867452	0.881552	0.860149	0.868835	0.894133	0.887637	0.871615
cg08896715	36	6	31274076	NCBI	36.1	FALSE	31273516	+	HCG27	FLJ40123; bCX101P6.9; bPG299F13.9; bQB115I13.2	NM_181717.1	bPG299F13.9 bCX101P6.9 bQB115I13.2	0.123093	0.257092	0.0540777	0.0479323	0.0637147	0.0665878	0.0616182	0.049892	0.0769925	0.0557435	0.054379	0.148256	0.0592324	0.0443773	0.0309911	0.0736316	0.0492017	0.0438871	0.0363706	0.0385187	0.0537765	0.0548712	0.0444913	0.0425826	0.0497907	0.0458282	0.0510164	0.0502578	0.0568754	0.0562671	0.0509784	0.0660073	0.0473221	0.0363496	0.046074	0.0355911	0.0337516
cg08903932	36	19	61680128	NCBI	36.1	TRUE	61680555	-	ZNF667	FLJ14011	NM_022103.2	go_component: nucleus; go_function: zinc ion binding; go_function: nucleic acid binding; go_process: regulation of transcription; DNA-dependent	0.0106888	0.0456608	0.0719819	0.0469554	0.400817	0.0371353	0.0419488	0.0918518	0.048686	0.0648392	0.0468331	0.0466651	0.155591	0.0403721	0.031984	0.0387318	0.261441	0.139765	0.721347	0.0387622	0.466228	0.171597	0.0791246	0.188953	0.0438311	0.057028	0.0466939	0.0454969	0.0471894	0.0500365	0.0472168	0.0437483	0.0757628	0.0358489	0.0434088	0.0430762	0.0463959
cg08914471	36	11	2876067	NCBI	36.1	FALSE	2877527	+	SLC22A18	HET; ITM; BWR1A; IMPT1; TSSC5; ORCTL2; BWSCR1A; SLC22A1L; p45-BWR1A; DKFZp667A184	NM_183233.1	organic cation transporter-like 2; solute carrier family 22 (organic cation transporter); member 1-like; Beckwith-Wiedemann syndrome chromosome region 1; candidate A; p45 Beckwith-Wiedemann region 1A; efflux transporter-like protein; tumor-suppressing STF cDNA 5; imprinted multi-membrane spanning polyspecific transporter-related protein; go_component: plasma membrane; go_component: integral to me…	0.153646	0.298255	0.848373	0.840356	0.827004	0.815181	0.834715	0.846849	0.829447	0.838527	0.845817	0.88209	0.781609	0.917265	0.788308	0.860993	0.889915	0.825625	0.909941	0.849897	0.893277	0.916213	0.89434	0.8746	0.825564	0.838183	0.84289	0.890202	0.752331	0.863541	0.842529	0.82374	0.808523	0.783111	0.727288	0.863445	0.839696
cg08939418	36	7	23477968	NCBI	36.1	FALSE	23476520	-	IGF2BP3	KOC1; IMP-3; VICKZ3; DKFZp686F1078	NM_006547.2	KH domain containing protein overexpressed in cancer; IGF-II mRNA-binding protein 3; go_component: cytoplasm; go_function: RNA binding; go_function: nucleotide binding; go_function: nucleic acid binding; go_process: morphogenesis; go_process: RNA processing; go_process: protein biosynthesis	0.164957	0.316028	0.043893	0.0529498	0.045277	0.0340753	0.048516	0.0389837	0.0400637	0.0347501	0.0501588	0.045165	0.0416534	0.0341976	0.0540163	0.0463657	0.0368248	0.0800184	0.0316568	0.0407906	0.227013	0.121389	0.042621	0.19306	0.0443726	0.0494334	0.0564661	0.0455688	0.0950289	0.0956684	0.0618748	0.0928233	0.0493282	0.0615713	0.0857712	0.152562	0.109926
cg08999478	36	22	37822011	NCBI	36.1	FALSE	37823236	+	ARP10	dJ742C19.2	NM_181773.2	go_function: zinc ion binding; go_function: hydrolase activity; acting on carbon-nitrogen (but not peptide) bonds; in cyclic amidines	0.00168991	0.0123927	0.734593	0.648423	0.892678	0.787092	0.801975	0.726637	0.63691	0.610404	0.715695	0.82645	0.807869	0.76825	0.827355	0.738443	0.730742	0.684369	0.818458	0.678568	0.649729	0.508487	0.706877	0.771612	0.619274	0.609209	0.648289	0.6541	0.645264	0.697993	0.699276	0.668605	0.660069	0.664611	0.611906	0.688459	0.626929
cg09019515	36	20	1259690	NCBI	36.1	FALSE	1257826	-	SDCBP2	ST-2; SITAC18	NM_015685.3	isoform b is encoded by transcript variant 2; syntenin-2; go_component: cytoplasm; go_component: plasma membrane; go_function: protein C-terminus binding; go_function: protein homodimerization activity; go_function: protein heterodimerization activity; go_process: intracellular transport; go_process: nervous system development; go_process: intracellular signaling cascade	0.756166	0.861951	0.865483	0.862641	0.830776	0.865771	0.851775	0.898993	0.902816	0.865194	0.868526	0.824132	0.830007	0.876497	0.65279	0.853128	0.867291	0.858599	0.8788	0.916455	0.892379	0.863087	0.896201	0.775064	0.842724	0.856961	0.862228	0.870483	0.855883	0.879146	0.853217	0.886347	0.855118	0.870755	0.838326	0.853833	0.913667
cg09105452	36	10	123737372	NCBI	36.1	FALSE	123738679	+	TACC2	AZU-1; ECTACC	NM_006997.2	isoform d is encoded by transcript variant 4; anti zuai-1; go_component: nucleus; go_function: protein binding	0.0695801	0.172642	0.841089	0.765589	0.913339	0.863108	0.334497	0.789706	0.79531	0.892747	0.764064	0.85832	0.822521	0.843993	0.799955	0.868745	0.84538	0.838184	0.900365	0.795887	0.853929	0.426344	0.762111	0.846046	0.739071	0.787831	0.760391	0.771827	0.684301	0.728918	0.697392	0.722181	0.691992	0.638034	0.764799	0.793973	0.630837
cg09115440	36	1	231529198	NCBI	36.1	FALSE	231530137	+	KIAA1804	MLK4; dJ862P8.3	NM_032435.1	RP5-862P8.2; go_function: ATP binding; go_function: protein-tyrosine kinase activity; go_function: protein serine/threonine kinase activity; go_process: protein amino acid phosphorylation	0.840822	0.914992	0.256521	0.251383	0.293648	0.0969866	0.194982	0.270395	0.082176	0.242647	0.35844	0.0462024	0.820442	0.0929381	0.0221861	0.292974	0.529376	0.24143	0.356512	0.0342916	0.609148	0.142317	0.282878	0.273523	0.25122	0.356492	0.191504	0.326965	0.293948	0.22724	0.131514	0.177217	0.18007	0.134807	0.359013	0.119867	0.144487
cg09123770	36	9	138756945	NCBI	36.1	FALSE	138757176	-	LCN10	NA	NM_001001712.1	go_function: binding; go_function: transporter activity; go_process: transport	0.00101662	0.00877081	0.0487796	0.359117	0.684228	0.0987593	0.0713443	0.0242784	0.0255956	0.0448426	0.100014	0.0294868	0.0343225	0.0217023	0.0153489	0.0390555	0.0377336	0.0527166	0.125022	0.0251222	0.716874	0.461125	0.226919	0.227957	0.499866	0.498667	0.326487	0.541403	0.327574	0.381221	0.296393	0.339585	0.388679	0.338868	0.380248	0.257643	0.495913
cg09128977	36	X	76928137	NCBI	36.1	TRUE	76928358	-	ATRX	SHS; XH2; XNP; ATR2; MRXS3; RAD54; RAD54L; ZNF-HX; MGC2094	NM_138270.1	isoform 2 is encoded by transcript variant 2; alpha thalassemia/mental retardation syndrome X-linked (RAD54 (S. cerevisiae) homolog); DNA dependent ATPase and helicase; Zinc finger helicase; X-linked nuclear protein; helicase 2; X-linked; RAD54 (Saccharomyces cerevisiae); go_component: nucleus; go_component: nuclear heterochromatin; go_function: ATP binding; go_function: metal ion binding; go_fun…	0.132727	0.271206	0.0676974	0.0845638	0.4957	0.077269	0.459616	0.0505243	0.0560637	0.0538501	0.0394381	0.0528518	0.649951	0.0526227	0.361079	0.0675538	0.0686992	0.111962	0.0551225	0.0537173	0.554322	0.0558618	0.089623	0.067841	0.31321	0.0893265	0.356207	0.0637147	0.0643546	0.058868	0.0920337	0.0780572	0.0720509	0.0535783	0.0573601	0.0624817	0.051329
cg09132417	36	X	46935692	NCBI	36.1	TRUE	46935204	+	UBE1	A1S9; A1ST; GXP1; A1S9T; UBE1X; MGC4781	NM_003334.2	A1S9T and BN75 temperature sensitivity complementing; go_function: ATP binding; go_function: ligase activity; go_function: catalytic activity; go_function: nucleotide binding; go_function: protein binding; go_function: ubiquitin activating enzyme activity; go_function: ubiquitin-like activating enzyme activity; go_process: DNA replication; go_process: ubiquitin cycle	0.869488	0.930084	0.034011	0.0376959	0.0726308	0.0318773	0.149608	0.0320377	0.0413737	0.0360491	0.0334597	0.0314558	0.029188	0.0284212	0.105501	0.032536	0.0394733	0.0627227	0.0460624	0.030155	0.17059	0.0335966	0.0344254	0.0303022	0.0726059	0.0335371	0.0576304	0.0317273	0.0330676	0.0352291	0.0382388	0.0388411	0.0344578	0.0276073	0.0377605	0.0370995	0.0337454
cg09142415	36	6	31248117	NCBI	36.1	FALSE	31246432	-	POU5F1	OCT3; OTF3; OTF4; Oct4; MGC22487	NM_002701.3	isoform 1 is encoded by transcript variant 1; octamer-binding transcription factor-3; POU-type homeodomain-containing DNA-binding protein; go_component: nucleus; go_function: protein binding; go_function: sequence-specific DNA binding; go_function: transcription factor activity; go_function: transcription factor activity; go_function: transcription factor activity; go_process: morphogenesis; go_p…	0.0295753	0.0931729	0.848691	0.796165	0.778536	0.89209	0.211159	0.856571	0.85283	0.901075	0.782424	0.599193	0.818743	0.932962	0.850697	0.825777	0.751588	0.846685	0.809511	0.902835	0.843422	0.921838	0.860205	0.884702	0.814198	0.859682	0.7389	0.860859	0.789926	0.819793	0.809812	0.81143	0.839477	0.737022	0.662896	0.780689	0.829658
cg09142839	36	21	46343270	NCBI	36.1	TRUE	46342470	+	COL6A2	PP3610; DKFZp586E1322	NM_001849.2	isoform 2C2 precursor is encoded by transcript variant 2C2; collagen VI; alpha-2 polypeptide; human mRNA for collagen VI alpha-2 C-terminal globular domain; go_component: collagen; go_component: cytoplasm; go_function: protein binding; bridging; go_function: extracellular matrix structural constituent; go_process: cell-cell adhesion; go_process: phosphate transport; go_process: extracellular matr…	1.90735e-06	0.0001481	0.43883	0.0325635	0.751138	0.261124	0.595187	0.721699	0.936942	0.536957	0.374398	0.842527	0.445079	0.515358	0.282261	0.0726011	0.410966	0.224476	0.432582	0.103364	0.856951	0.166422	0.418119	0.620936	0.052214	0.0563648	0.0272325	0.0808142	0.0454136	0.0435827	0.0435655	0.0239778	0.0337892	0.0363645	0.0254889	0.0862805	0.037332
cg09214843	36	10	89612737	NCBI	36.1	TRUE	89613175	+	PTEN	BZS; MHAM; TEP1; MMAC1; PTEN1; MGC11227	NM_000314.3	tensin homolog; MMAC1 phosphatase and tension homolog deleted on chromosome 10; mutated in multiple advanced cancers 1; go_component: cytoplasm; go_component: cytoplasm; go_function: hydrolase activity; go_function: protein binding; go_function: PDZ domain binding; go_function: PDZ domain binding; go_function: protein tyrosine phosphatase activity; go_function: phosphatidylinositol-3-phosphatase …	0.0695801	0.172642	0.0366533	0.043326	0.0452195	0.0334799	0.0277403	0.0361827	0.0538106	0.0382679	0.0495061	0.0363494	0.0390706	0.043679	0.0282119	0.0436172	0.0369571	0.0353342	0.0320458	0.0298133	0.0338953	0.0434531	0.0357843	0.11085	0.0431029	0.0316159	0.0459583	0.0369034	0.0429939	0.0418662	0.03994	0.0373089	0.0419047	0.0454132	0.0671447	0.0762936	0.0393071
cg09262898	36	12	56292055	NCBI	36.1	TRUE	56291485	+	GEFT	p63RhoGEF	NM_133483.1	isoform 2 is encoded by transcript variant 2; go_function: guanyl-nucleotide exchange factor activity	0.0327682	0.0996638	0.142476	0.0997669	0.0852294	0.115176	0.0757846	0.13942	0.394795	0.145531	0.221874	0.261192	0.157195	0.346489	0.0971421	0.094993	0.100864	0.152129	0.108723	0.104111	0.31614	0.281169	0.135047	0.290146	0.103107	0.0844365	0.140389	0.0863526	0.108201	0.117274	0.108845	0.175729	0.0735335	0.0723749	0.107155	0.162395	0.157959
cg09271861	36	10	104619540	NCBI	36.1	TRUE	104619263	+	AS3MT	CYT19	NM_020682.2	S-adenosylmethionine:arsenic (III) methyltransferase; Cyt19 protein; 2310045H08Rik; methylarsonite methyltransferase; go_component: cytosol; go_function: transferase activity; go_function: arsenite methyltransferase activity; go_function: methylarsonite methyltransferase activity; go_process: toxin metabolism; go_process: arsonoacetate metabolism	0.545876	0.702981	0.0484452	0.0774963	0.331794	0.176954	0.103955	0.0392319	0.04557	0.10742	0.0651648	0.158391	0.0420295	0.0373814	0.0921021	0.0441168	0.0511066	0.0457838	0.0276771	0.0618698	0.0380651	0.0443376	0.0388565	0.195354	0.100659	0.155199	0.0490654	0.0755948	0.0879954	0.114615	0.0757426	0.0668907	0.0500276	0.0783568	0.137981	0.0679059	0.033411
cg09304006	36	19	46637824	NCBI	36.1	TRUE	46637650	-	FLJ10241	NA	NM_018035.1	NA	0.647655	0.78288	0.034923	0.0403012	0.107275	0.028619	0.0272476	0.028756	0.0518466	0.0323162	0.0540192	0.0966206	0.0321338	0.0407445	0.0353294	0.0262964	0.0345165	0.0432006	0.0410162	0.0319842	0.0394269	0.0212221	0.0387642	0.0240861	0.0389153	0.0579376	0.0368013	0.0253379	0.0292596	0.0415657	0.0408657	0.0264348	0.037273	0.0273996	0.039207	0.0426778	0.0242553
cg09318719	36	16	2015241	NCBI	36.1	FALSE	2016930	+	SLC9A3R2	SIP1; OCTS2; SIP-1; TKA-1; E3KARP; NHERF2; NHE3RF2; NHERF-2; MGC104639	NM_004785.3	solute carrier family 9 (sodium/hydrogen exchanger); isoform 3 regulatory factor 2; solute carrier family 9 (sodium/hydrogen exchanger); isoform 3 regulator 2; go_component: nucleus; go_component: plasma membrane; go_function: protein binding; go_function: protein binding; go_process: protein complex assembly; go_process: intracellular signaling cascade	0.277355	0.447566	0.575504	0.593947	0.564578	0.618846	0.370501	0.715321	0.2103	0.424575	0.457441	0.595668	0.523554	0.682238	0.656731	0.450448	0.561459	0.586429	0.481404	0.759245	0.737681	0.45516	0.675374	0.619534	0.63302	0.696201	0.432814	0.671734	0.555956	0.687175	0.574942	0.566182	0.608096	0.531577	0.600036	0.616391	0.670794
cg09322641	36	4	130234173	NCBI	36.1	TRUE	130234356	+	LOC132321	NA	NM_173487.1	NA	0.00143242	0.0111881	0.0315724	0.0379155	0.045324	0.030327	0.0310744	0.0336118	0.0304855	0.0304219	0.0354421	0.0351988	0.0479877	0.0320704	0.0244705	0.0327209	0.045426	0.0428116	0.0265512	0.0299559	0.0348494	0.0274844	0.0310664	0.0277486	0.035577	0.0323278	0.0438951	0.031722	0.0632282	0.0490193	0.0431923	0.036664	0.0388627	0.0309389	0.0595132	0.0331802	0.0365086
cg09343842	36	1	43944383	NCBI	36.1	FALSE	43945805	+	ST3GAL3	ST3N; SIAT6; ST3GALII; ST3GalIII; ST3Gal III	NM_006279.2	isoform j is encoded by transcript variant 10; Gal beta-1;3(4)GlcNAc alpha-2;3 sialyltransferase; CMP-N-acetylneuraminate-beta-1;4-galactoside alpha-2;3-sialyltransferase; alpha-2;3-sialyltransferase II; alpha 2;3-sialyltransferase III; sialyltransferase 6 (N-acetyllacosaminide alpha 2;3-sialyltransferase); go_component: membrane; go_component: Golgi stack; go_component: integral to membrane; go_…	0.00101662	0.00877081	0.489645	0.847445	0.911567	0.512025	0.157089	0.171003	0.639934	0.261485	0.298342	0.0457627	0.472632	0.612604	0.822158	0.16016	0.0582348	0.124778	0.506659	0.0769255	0.835366	0.938718	0.85052	0.920658	0.816622	0.733616	0.851263	0.861499	0.796481	0.864979	0.898449	0.725924	0.842387	0.853515	0.888887	0.802496	0.887847
cg09350281	36	12	88270721	NCBI	36.1	TRUE	88270427	-	DUSP6	MKP3; PYST1	NM_001946.2	isoform a is encoded by transcript variant 1; serine/threonine specific protein phosphatase; MAP kinase phosphatase 3; go_component: cytoplasm; go_component: soluble fraction; go_function: hydrolase activity; go_function: MAP kinase phosphatase activity; go_function: protein tyrosine phosphatase activity; go_function: protein serine/threonine phosphatase activity; go_process: inactivation of MAPK…	0.113987	0.242291	0.0448546	0.0412427	0.0556501	0.040723	0.0563469	0.191246	0.0555641	0.0456563	0.0520821	0.0630715	0.0420737	0.0413256	0.17432	0.202924	0.0386971	0.0440529	0.043856	0.0323988	0.190184	0.0421183	0.0368452	0.0408471	0.0448972	0.0325526	0.0353275	0.0429978	0.0417101	0.0434241	0.0452673	0.0393614	0.043833	0.0325004	0.149915	0.0372043	0.0409942
cg09377623	36	9	138378483	NCBI	36.1	TRUE	138377992	-	C9orf151	NA	NA	NA	0.000167847	0.002357	0.696758	0.507344	0.680048	0.739632	0.496061	0.683932	0.686935	0.695239	0.619843	0.683251	0.795496	0.740015	0.733604	0.698277	0.800778	0.783526	0.776528	0.843963	0.819817	0.214205	0.660353	0.610127	0.390156	0.551517	0.372908	0.508264	0.516706	0.539161	0.573799	0.512855	0.450634	0.423399	0.32332	0.402453	0.460781
cg09389348	36	11	74337518	NCBI	36.1	TRUE	74337803	-	XRRA1	NA	XM_934939.1	Derived by automated computational analysis using gene prediction method: GNOMON.	0.216167	0.373483	0.035758	0.0411559	0.0304933	0.0480581	0.0473568	0.0357637	0.0509276	0.0318564	0.0391928	0.0375903	0.0460792	0.0873558	0.0357522	0.0699258	0.0348801	0.034903	0.0328103	0.027361	0.0309712	0.0339178	0.02958	0.0557143	0.0335171	0.0517959	0.0303522	0.0409103	0.0425476	0.0382234	0.0400346	0.0478709	0.0431012	0.0424341	0.047596	0.0708657	0.0299283
cg09443183	36	1	148745514	NCBI	36.1	FALSE	148747207	+	ECM1	NA	NM_004425.2	isoform 1 precursor is encoded by transcript variant 1; secretory component p85; secretory component p85 precursor; go_component: extracellular space; go_component: extracellular matrix (sensu Metazoa); go_component: extracellular matrix (sensu Metazoa); go_function: carrier activity; go_function: signal transducer activity; go_function: structural molecule activity; go_function: signal transduce…	0.927279	0.964545	0.849759	0.85041	0.80756	0.88986	0.880057	0.847537	0.784855	0.671523	0.895417	0.832251	0.780255	0.846001	0.878816	0.850678	0.870902	0.848841	0.694136	0.885044	0.898891	0.88792	0.860093	0.847522	0.822229	0.882485	0.881097	0.817317	0.833968	0.84146	0.777884	0.921471	0.886811	0.891635	0.86756	0.830866	0.906571
cg09459804	36	22	41876927	NCBI	36.1	FALSE	41877479	+	BZRP	DBI; IBP; MBR; PBR; PKBS; PTBR; mDRC; pk18	NM_000714.4	isoform PBR is encoded by transcript variant PBR; benzodiazepine peripheral binding site; peripheral-type benzodiazepine receptor; mitochondrial benzodiazepine receptor; go_component: membrane; go_component: mitochondrion; go_component: integral to membrane; go_component: mitochondrial outer membrane; go_function: receptor activity; go_function: benzodiazepine receptor activity; go_function: benz…	0.0055809	0.0285535	0.870368	0.908108	0.933866	0.826823	0.843546	0.881739	0.885384	0.876839	0.917489	0.834396	0.799213	0.899593	0.756634	0.697518	0.869978	0.870759	0.755089	0.908753	0.910491	0.9205	0.851613	0.862559	0.870994	0.82742	0.859884	0.907287	0.90131	0.917087	0.909856	0.88393	0.905391	0.892092	0.908928	0.899846	0.910646
cg09477541	36	15	56512277	NCBI	36.1	FALSE	56511467	+	LIPC	HL; HTGL; LIPH	NM_000236.1	go_function: heparin binding; go_function: hydrolase activity; go_function: lipid transporter activity; go_function: triacylglycerol lipase activity; go_process: lipid catabolism; go_process: protein amino acid N-linked glycosylation	0.0484409	0.133491	0.890057	0.872232	0.906899	0.87052	0.90217	0.868373	0.869175	0.92186	0.838308	0.819281	0.902216	0.8903	0.785653	0.892313	0.855587	0.899356	0.922891	0.864299	0.910593	0.91424	0.889813	0.866056	0.875835	0.848918	0.870717	0.871507	0.813246	0.883007	0.872958	0.90883	0.840279	0.895229	0.860785	0.902531	0.878183
cg09491048	36	6	31273926	NCBI	36.1	TRUE	31273516	+	HCG27	FLJ40123; bCX101P6.9; bPG299F13.9; bQB115I13.2	NM_181717.1	bPG299F13.9 bCX101P6.9 bQB115I13.2	0.985435	0.995237	0.049022	0.0550202	0.0394779	0.0699331	0.0324059	0.0421451	0.0457921	0.0819208	0.0419747	0.0700245	0.0915007	0.0361259	0.0327759	0.0897595	0.0294926	0.0591869	0.171616	0.0337254	0.0453971	0.0522519	0.065536	0.0627581	0.0561568	0.0460331	0.0613361	0.065619	0.0791574	0.0541953	0.0619801	0.05602	0.0651414	0.0385337	0.0514662	0.0537184	0.106901
cg09497409	36	19	8181083	NCBI	36.1	TRUE	8180257	+	LASS4	Trh1; FLJ12089	NM_024552.1	go_component: nucleus; go_component: integral to membrane; go_function: transcription factor activity; go_process: regulation of transcription; DNA-dependent	0.00120926	0.00991442	0.0919578	0.579923	0.63543	0.354328	0.0386926	0.0362695	0.0506977	0.0368363	0.0483804	0.0418326	0.0401492	0.232716	0.0389728	0.0373834	0.874287	0.133218	0.0355742	0.574475	0.152138	0.909663	0.49927	0.894915	0.56897	0.455195	0.572453	0.638103	0.564358	0.504851	0.442961	0.564391	0.461268	0.45831	0.62417	0.648601	0.680034
cg09516989	36	3	195554590	NCBI	36.1	TRUE	195553344	-	CPN2	NA	XM_925798.1	Derived by automated computational analysis using gene prediction method: GNOMON.	0.927279	0.964545	0.0439414	0.0426278	0.0743936	0.061948	0.0202662	0.0552745	0.0657002	0.053736	0.025493	0.0456464	0.0645012	0.0235928	0.0398799	0.0424933	0.039985	0.0523192	0.032664	0.0346207	0.0453895	0.0169779	0.0514652	0.0266478	0.0448937	0.0454495	0.0470306	0.028332	0.0501757	0.0426814	0.0466879	0.0550005	0.0507365	0.032646	0.0514263	0.0436236	0.0459725
cg09524235	36	1	231529448	NCBI	36.1	TRUE	231530137	+	KIAA1804	MLK4; dJ862P8.3	NM_032435.1	RP5-862P8.2; go_function: ATP binding; go_function: protein-tyrosine kinase activity; go_function: protein serine/threonine kinase activity; go_process: protein amino acid phosphorylation	0.00422096	0.0236088	0.0490477	0.0246637	0.0252698	0.0194899	0.0219803	0.105873	0.11043	0.0251038	0.0261813	0.05744	0.0259708	0.0266059	0.0605318	0.200251	0.0291834	0.317912	0.0492441	0.0488512	0.606444	0.0459504	0.0902131	0.435005	0.0222972	0.0447732	0.0239459	0.0239403	0.0427121	0.0252641	0.0248713	0.0232964	0.0255613	0.0205104	0.0220467	0.0223689	0.0535185
cg09582890	36	20	1586636	NCBI	36.1	FALSE	1586402	-	SIRPB2	SIRP-B2; bA77C3.1; SIRPgamma	NM_018556.2	isoform 1 is encoded by transcript variant 1; go_component: integral to membrane; go_process: cell-cell signaling; go_process: intracellular signaling cascade; go_process: negative regulation of cell proliferation	0.927279	0.964545	0.210601	0.305122	0.188131	0.0325606	0.233071	0.45126	0.719118	0.0348193	0.0353328	0.0407211	0.0765987	0.400397	0.104939	0.673525	0.494831	0.77472	0.531387	0.471337	0.0308875	0.245936	0.158389	0.0856824	0.185625	0.348316	0.24516	0.313891	0.283641	0.339056	0.265179	0.322942	0.374496	0.158637	0.317685	0.228959	0.290262
cg09588254	36	6	30631935	NCBI	36.1	TRUE	30631412	+	ENSG00000204580	NA	NA	NA	0.0153122	0.0574207	0.130614	0.102567	0.106698	0.163356	0.113102	0.111877	0.127568	0.2193	0.147821	0.157024	0.137726	0.180818	0.0539955	0.0809932	0.0990233	0.205488	0.13366	0.0755448	0.164308	0.183797	0.0953472	0.0971368	0.104379	0.0907225	0.129037	0.0862956	0.107974	0.119545	0.123414	0.0907353	0.0832487	0.054638	0.0890003	0.0825696	0.078463
cg09653250	36	9	21986430	NCBI	36.1	FALSE	21984490	-	CDKN2A	ARF; MLM; p14; p16; p19; CMM2; INK4; MTS1; TP16; CDK4I; CDKN2; INK4a; p14ARF; p16INK4; p16INK4a	NM_058195.2	isoform 4 is encoded by transcript variant 4; multiple tumor suppressor 1; cyclin-dependent kinase inhibitor p16; cell cycle negative regulator beta; CDK4 inhibitor p16-INK4; cyclin-dependent kinase inhibitor 2A; p14ARF; go_component: nucleus; go_component: nucleus; go_function: DNA binding; go_function: protein binding; go_function: protein binding; go_function: cyclin-dependent protein kinase i…	0.927279	0.964545	0.575257	0.526954	0.779058	0.628637	0.549084	0.800496	0.251788	0.736595	0.634403	0.495052	0.0916942	0.579947	0.66581	0.674677	0.421566	0.420758	0.630217	0.455464	0.10597	0.0881843	0.664623	0.570567	0.486816	0.502976	0.513724	0.527159	0.569137	0.588081	0.646044	0.602838	0.447346	0.572113	0.444023	0.625066	0.623522
cg09672564	36	10	128067781	NCBI	36.1	FALSE	128067055	-	ADAM12	MCMP; MLTN; MLTNA; MCMPMltna	NM_003474.3	isoform 1 preproprotein is encoded by transcript variant 1; meltrin alpha; a disintegrin and metalloproteinase domain 12 (meltrin alpha); go_component: plasma membrane; go_component: integral to membrane; go_function: protein binding; go_function: zinc ion binding; go_function: metal ion binding; go_function: metalloendopeptidase activity; go_process: proteolysis; go_process: cell adhesion; go_pr…	3.62396e-05	0.000810785	0.632074	0.435325	0.345068	0.630434	0.722258	0.731669	0.806015	0.685157	0.700192	0.461581	0.594193	0.781348	0.589228	0.75121	0.445628	0.56226	0.636705	0.629916	0.633714	0.440185	0.615872	0.65031	0.398433	0.458982	0.547497	0.436103	0.373628	0.454569	0.406081	0.418324	0.503855	0.681208	0.319541	0.53436	0.472557
cg09687846	36	8	23201823	NCBI	36.1	TRUE	23201387	+	R3HCC1	NA	XM_114618.6	Derived by automated computational analysis using gene prediction method: GNOMON.	0.34881	0.528015	0.0350142	0.0378643	0.0347401	0.0401381	0.0323951	0.0492652	0.0414672	0.0836107	0.0354773	0.0442163	0.0446428	0.0352883	0.0335518	0.033378	0.0318344	0.0379007	0.0274528	0.0308829	0.0287645	0.0327662	0.033842	0.0377657	0.0436944	0.0889724	0.0449522	0.0359451	0.0411527	0.0405084	0.0345843	0.0730453	0.0487732	0.0444237	0.0385122	0.0401594	0.0410571
cg09696143	36	7	29152156	NCBI	36.1	TRUE	29152638	-	CPVL	HVLP; MGC10029	NM_019029.1	go_function: peptidase activity; go_function: serine carboxypeptidase activity; go_process: proteolysis	1.90735e-05	0.000535681	0.0242004	0.0166236	0.0247078	0.0176105	0.023693	0.0232496	0.0644207	0.0212229	0.0521015	0.0224582	0.0597796	0.142047	0.0336798	0.0669573	0.0156359	0.0331078	0.0204719	0.0230353	0.020338	0.0155075	0.0413141	0.0488392	0.0189755	0.0150815	0.0161064	0.0176854	0.019238	0.0182189	0.0158636	0.0154045	0.0186611	0.0164091	0.017461	0.022512	0.0180856
cg09703637	36	22	17660039	NCBI	36.1	TRUE	17659208	-	CLTCL1	CLTD; CHC22; CLH22; CLTCL	NM_001835.1	isoform a is encoded by transcript variant 1; clathrin; heavy polypeptide-like; Clathrin; heavy polypeptide D; go_component: clathrin vesicle coat; go_component: clathrin coat of coated pit; go_function: binding; go_function: signal transducer activity; go_process: morphogenesis; go_process: receptor mediated endocytosis	0.153646	0.298255	0.834834	0.713969	0.895251	0.87856	0.831139	0.817245	0.851887	0.861645	0.83853	0.38185	0.659897	0.774097	0.862262	0.877528	0.485829	0.807423	0.858075	0.852975	0.148566	0.463385	0.765043	0.858243	0.736853	0.766886	0.563638	0.743214	0.77628	0.733611	0.754838	0.723899	0.667272	0.682013	0.623721	0.596262	0.620095
cg09707378	36	5	23988071	NCBI	36.1	TRUE	23987430	+	ENSG00000177797	NA	NA	NA	0.452375	0.624619	0.685517	0.692947	0.684727	0.735435	0.721493	0.712665	0.650162	0.676718	0.753769	0.701582	0.731044	0.744051	0.52823	0.691823	0.655603	0.683062	0.635422	0.598128	0.681485	0.696373	0.686307	0.616231	0.694327	0.685639	0.701915	0.651684	0.712731	0.665405	0.713438	0.702164	0.697439	0.646185	0.740266	0.71406	0.722076
cg09743125	36	7	42242964	NCBI	36.1	TRUE	42241712	-	GLI3	PHS; ACLS; GCPS; PAPA; PAPB; PAP-A; PAPA1; PPDIV	NM_000168.2	zinc finger protein GLI3; oncogene GLI3; DNA-binding protein; go_component: nucleus; go_component: cytoplasm; go_function: zinc ion binding; go_function: metal ion binding; go_function: protein binding; go_function: transcription factor activity; go_function: transcription factor activity; go_process: transcription; go_process: morphogenesis; go_process: signal transduction; go_process: regulatio…	0.985435	0.995237	0.0242031	0.0250547	0.0229912	0.022195	0.0214508	0.0262846	0.0286907	0.0260518	0.0253198	0.0287087	0.028179	0.0224853	0.0246864	0.0241063	0.0179641	0.0243	0.0220085	0.0183862	0.037551	0.0193046	0.0230633	0.518073	0.0308027	0.0221183	0.0245798	0.0253255	0.0273825	0.0282211	0.0282865	0.0246954	0.0280699	0.0187996	0.0275322	0.0218877	0.020889
cg09761256	36	6	3698283	NCBI	36.1	FALSE	3696935	-	C6orf145	NA	NM_183373.2	NA	0.452375	0.624619	0.196369	0.206248	0.282	0.255043	0.124362	0.121335	0.249719	0.192659	0.101791	0.197939	0.194799	0.169936	0.0768252	0.341832	0.0990215	0.207064	0.170426	0.268659	0.171578	0.335121	0.213081	0.257664	0.211422	0.197033	0.206711	0.186417	0.20461	0.227717	0.207144	0.237446	0.201696	0.165328	0.159481	0.220231	0.281713
cg09764624	36	22	45311948	NCBI	36.1	TRUE	45311731	-	CELSR1	ME2; FMI2; CDHF9; HFMI2; DKFZp434P0729	NM_014246.1	protocadherin flamingo 2; cadherin EGF LAG seven-pass G-type receptor 1; flamingo (Drosophila) homolog; go_component: membrane; go_component: integral to plasma membrane; go_function: calcium ion binding; go_function: structural molecule activity; go_function: G-protein coupled receptor activity; go_process: development; go_process: cell adhesion; go_process: signal transduction; go_process: homo…	0.00232506	0.0156586	0.0339364	0.0330327	0.594499	0.0264726	0.0350195	0.0256394	0.0316039	0.0328533	0.0294981	0.0271472	0.0270119	0.0294369	0.672425	0.138261	0.174644	0.518799	0.814155	0.0180066	0.906775	0.022465	0.600948	0.856562	0.0434783	0.0209411	0.0300239	0.0227515	0.0249451	0.043665	0.0347988	0.0249617	0.0456867	0.0288844	0.0220813	0.0227887	0.0244945
cg09811014	36	14	95223366	NCBI	36.1	FALSE	95222516	+	TCL1B	TCL6; TML1; TCL6f1; TCL6f3; TCL6f4	NM_004918.2	T-cell lymphoma/leukemia 1B; T-cell leukemia/lymphoma 6 ORF72; TML1 beta ORF72; TCL1/ MTCP1-like 1	0.153646	0.298255	0.780059	0.530975	0.895011	0.815472	0.878799	0.821211	0.86112	0.123057	0.795642	0.690719	0.630751	0.873036	0.37203	0.764475	0.311181	0.501648	0.883329	0.835209	0.108137	0.844866	0.734234	0.0748298	0.593933	0.448552	0.502929	0.474074	0.642575	0.726965	0.691364	0.598191	0.627069	0.662188	0.472561	0.517168	0.61564
cg09903430	36	1	43945192	NCBI	36.1	TRUE	43945805	+	ST3GAL3	ST3N; SIAT6; ST3GALII; ST3GalIII; ST3Gal III	NM_006279.2	isoform j is encoded by transcript variant 10; Gal beta-1;3(4)GlcNAc alpha-2;3 sialyltransferase; CMP-N-acetylneuraminate-beta-1;4-galactoside alpha-2;3-sialyltransferase; alpha-2;3-sialyltransferase II; alpha 2;3-sialyltransferase III; sialyltransferase 6 (N-acetyllacosaminide alpha 2;3-sialyltransferase); go_component: membrane; go_component: Golgi stack; go_component: integral to membrane; go_…	0.498009	0.664683	0.0335946	0.032277	0.0342918	0.0840829	0.0265553	0.0507435	0.0286086	0.0811557	0.0368841	0.180051	0.133005	0.0328973	0.0244412	0.037053	0.0234432	0.0959906	0.0299268	0.0253614	0.0543485	0.026346	0.0282661	0.0280524	0.0321329	0.0299684	0.0450275	0.0293677	0.0587071	0.0384597	0.0531381	0.0340941	0.0785897	0.0308982	0.030487	0.0274384	0.0477413
cg09942413	36	3	13564889	NCBI	36.1	FALSE	13565625	+	FBLN2	NA	NM_001004019.1	precursor; isoform a is encoded by transcript variant 1; go_component: extracellular space; go_component: extracellular matrix (sensu Metazoa); go_component: extracellular matrix (sensu Metazoa); go_function: calcium ion binding; go_function: calcium ion binding; go_function: extracellular matrix structural constituent	0.230513	0.392615	0.922342	0.918143	0.941831	0.805355	0.923816	0.921728	0.589487	0.853696	0.84827	0.0329406	0.76994	0.920205	0.879187	0.932129	0.928342	0.922956	0.867466	0.94145	0.952207	0.950622	0.933156	0.926504	0.921768	0.927602	0.913987	0.891742	0.87929	0.922762	0.917992	0.947666	0.891907	0.889618	0.893885	0.870987	0.920622
cg09942438	36	11	68274754	NCBI	36.1	TRUE	68275578	-	MTL5	MTLT; TESMIN	NM_004923.2	go_function: metal ion binding; go_process: anti-apoptosis; go_process: spermatogenesis; go_process: cell differentiation; go_process: metal ion homeostasis; go_process: response to metal ion; go_process: response to oxidative stress	0.164957	0.316028	0.0642414	0.0620264	0.393843	0.0438452	0.298509	0.104807	0.0652176	0.162215	0.0486992	0.0588735	0.0580295	0.050065	0.131219	0.0551143	0.160389	0.0711285	0.0485409	0.0444271	0.192926	0.0500896	0.161389	0.0632652	0.0514617	0.0537425	0.0746862	0.0515935	0.150619	0.0675303	0.0606604	0.106465	0.0563175	0.0755271	0.0931942	0.0533269	0.0686952
cg09949988	36	7	2443641	NCBI	36.1	FALSE	2443924	+	ENSG00000175873	NA	NA	NA	0.00729561	0.0347661	0.781497	0.848448	0.878745	0.778324	0.724215	0.900326	0.695568	0.852328	0.820376	0.873692	0.846203	0.887562	0.685922	0.741868	0.764064	0.774058	0.66352	0.848008	0.78467	0.571296	0.89779	0.774488	0.841804	0.781787	0.864279	0.83776	0.842122	0.87842	0.852692	0.917904	0.87349	0.85408	0.826561	0.869809	0.904018
cg09958131	36	15	87920493	NCBI	36.1	TRUE	87919797	+	C15orf42	NA	NA	NA	0.132727	0.271206	0.0194103	0.0220897	0.0255117	0.0182505	0.0174134	0.0222301	0.0187197	0.0200059	0.0292898	0.0244056	0.02175	0.0211424	0.0248776	0.0191584	0.0175164	0.0217832	0.0149819	0.0188069	0.019384	0.0149496	0.0194366	0.0168048	0.0212928	0.0376857	0.0185945	0.0227847	0.0261954	0.0271707	0.0215819	0.0191471	0.0260248	0.0185098	0.0232651	0.0199582	0.018207
cg09984339	36	15	23659767	NCBI	36.1	TRUE	23659963	-	ATP10A	ATPVA; ATPVC; ATP10C; KIAA0566	NM_024490.2	ATPase; Class V; type 10C; ATPase type IV; phospholipid transporting (P-type); aminophospholipid translocase VA; phospholipid-transporting ATPase VA; go_component: membrane; go_component: integral to membrane; go_function: ATP binding; go_function: ATPase activity; go_function: hydrolase activity; go_function: nucleotide binding; go_function: magnesium ion binding; go_function: phospholipid-trans…	0.294252	0.464054	0.0894516	0.0780966	0.0270552	0.0394028	0.0935327	0.0872336	0.0999207	0.159773	0.0953909	0.025923	0.157907	0.0671332	0.0821094	0.114725	0.0612636	0.0896916	0.11536	0.066481	0.15151	0.0273004	0.0892117	0.294848	0.0940016	0.0806465	0.0816251	0.0707219	0.126069	0.0820511	0.0737568	0.0988043	0.0775271	0.0498116	0.0254749	0.0502649	0.0604707
cg09990988	36	6	90596563	NCBI	36.1	TRUE	90596379	+	CASP8AP2	CED-4; FLASH; RIP25; FLJ11208; KIAA1315	NM_012115.2	FLICE associated huge; human FLASH; FLASH homolog RIP25; go_function: death receptor binding; go_process: signal transduction; go_process: induction of apoptosis by extracellular signals	0.0362339	0.106761	0.049062	0.0472213	0.0471497	0.0463593	0.0444211	0.0454741	0.0480029	0.0655575	0.067388	0.0450462	0.050121	0.0762903	0.0389618	0.0535822	0.0424547	0.0535243	0.0640461	0.0528407	0.0465477	0.0639716	0.0590424	0.0437868	0.0501706	0.0505634	0.0391474	0.0431954	0.038426	0.0518277	0.0484476	0.0413883	0.0463002	0.0491472	0.0520367	0.056259	0.0451745
cg10039938	36	7	138444110	NCBI	36.1	TRUE	138445005	-	ZC3HAV1	ZAP; ZC3H2; FLB6421; ZC3HDC2; FLJ13288; MGC48898; DKFZp686H1869	NM_024625.3	isoform 2 is encoded by transcript variant 2; zinc finger antiviral protein; CCCH-type zinc finger antiviral protein; zinc finger CCCH type; antiviral 1; go_component: nucleus; go_function: metal ion binding; go_function: nucleic acid binding; go_function: NAD+ ADP-ribosyltransferase activity; go_process: protein amino acid ADP-ribosylation	0.153646	0.298255	0.165762	0.180681	0.0603587	0.164626	0.10182	0.175931	0.181055	0.194751	0.0790577	0.242875	0.171587	0.198178	0.16005	0.0537799	0.159713	0.273803	0.188861	0.0788463	0.195514	0.166898	0.144666	0.106165	0.148129	0.131953	0.196294	0.233379	0.268139	0.232945	0.190883	0.29831	0.188521	0.0881021	0.152585	0.120428	0.176632
cg10040926	36	1	231529520	NCBI	36.1	TRUE	231530137	+	KIAA1804	MLK4; dJ862P8.3	NM_032435.1	RP5-862P8.2; go_function: ATP binding; go_function: protein-tyrosine kinase activity; go_function: protein serine/threonine kinase activity; go_process: protein amino acid phosphorylation	0.812355	0.898081	0.0414671	0.0563264	0.0248999	0.054424	0.0269258	0.0598608	0.0326162	0.0320402	0.0375475	0.0838348	0.039718	0.0289417	0.0218278	0.0282027	0.0432162	0.105853	0.0501279	0.039502	0.411275	0.165696	0.205738	0.54413	0.0870561	0.062698	0.0518607	0.0415403	0.0506285	0.0689887	0.0554125	0.0638277	0.0479183	0.0593216	0.0581923	0.0666936	0.0489026
cg10055629	36	4	101091149	NCBI	36.1	TRUE	101090535	-	H2AFZ	H2AZ; H2A.z; H2A/z; MGC117173	NM_002106.3	H2AZ histone	0.00232506	0.0156586	0.203215	0.264725	0.178828	0.29053	0.158498	0.229955	0.17831	0.242194	0.127318	0.20079	0.235017	0.218023	0.0832371	0.119056	0.173443	0.312045	0.233454	0.146231	0.292132	0.291071	0.205641	0.181455	0.215681	0.315111	0.300874	0.271465	0.266593	0.30969	0.294287	0.3183	0.233464	0.170396	0.261419	0.22385	0.204349
cg10056882	36	7	138445390	NCBI	36.1	TRUE	138445005	-	ZC3HAV1	ZAP; ZC3H2; FLB6421; ZC3HDC2; FLJ13288; MGC48898; DKFZp686H1869	NM_024625.3	isoform 2 is encoded by transcript variant 2; zinc finger antiviral protein; CCCH-type zinc finger antiviral protein; zinc finger CCCH type; antiviral 1; go_component: nucleus; go_function: metal ion binding; go_function: nucleic acid binding; go_function: NAD+ ADP-ribosyltransferase activity; go_process: protein amino acid ADP-ribosylation	0.756166	0.861951	0.0550412	0.0566863	0.0445581	0.0528494	0.0366275	0.0622433	0.0517356	0.0612151	0.0438446	0.108	0.0813038	0.0747895	0.0257839	0.0380933	0.0572329	0.0624827	0.0415457	0.0609133	0.0788274	0.103398	0.0441945	0.0413688	0.0484528	0.0510396	0.0558901	0.0500192	0.0568028	0.0561586	0.0702077	0.0573655	0.058253	0.0317942	0.0672354	0.0474184	0.0563381
cg10106091	36	12	115660677	NCBI	36.1	TRUE	115660526	+	TMEM118	FLJ14627	NM_032814.1	go_function: iron ion binding; go_function: electron transporter activity; go_process: electron transport	0.245487	0.412269	0.0253713	0.0231084	0.0221397	0.0522983	0.0178276	0.0198098	0.0286029	0.0207488	0.0776396	0.0191456	0.0197909	0.0519657	0.0362645	0.0393043	0.019011	0.0383247	0.0159848	0.038314	0.0193779	0.0144309	0.0354457	0.0313956	0.0238768	0.0215381	0.0213336	0.0239172	0.0208003	0.0243571	0.0247366	0.0225815	0.0282654	0.0185257	0.0232158	0.0310658	0.0198054
cg10112088	36	4	1156611	NCBI	36.1	TRUE	1156597	-	SPON2	DIL1; DIL-1; Mindin; M-spondin	NM_012445.1	go_component: extracellular space; go_component: extracellular matrix (sensu Metazoa); go_function: protein binding; go_process: development; go_process: cell adhesion; go_process: immune response; go_process: axon guidance	0.261099	0.431352	0.0383197	0.0368128	0.0332297	0.0606826	0.0241756	0.038351	0.0961201	0.0266688	0.0382884	0.0469052	0.0296164	0.0360096	0.0556386	0.039116	0.0261255	0.0761438	0.106847	0.0228075	0.0271324	0.0266875	0.0522696	0.185918	0.0405064	0.0243737	0.0342973	0.0375803	0.0292905	0.0364905	0.0388985	0.0441947	0.0305609	0.0287238	0.0452624	0.0690411	0.0251306
cg10135388	36	12	105220907	NCBI	36.1	TRUE	105220711	+	TCP11L2	MGC40368	NM_152772.1	synonym: MGC40368	0.329983	0.507075	0.026801	0.0304535	0.02674	0.0267197	0.026483	0.0548471	0.0295726	0.0253637	0.0325771	0.0338283	0.0357775	0.0294472	0.0258553	0.0253586	0.0271104	0.0346924	0.0237029	0.0238827	0.026465	0.039024	0.0268621	0.0208218	0.0343864	0.0337191	0.0280481	0.039274	0.0300646	0.0323817	0.0317872	0.0319339	0.0450132	0.0256081	0.0320239	0.0299036	0.0244127
cg10141129	36	3	113199369	NCBI	36.1	FALSE	113200276	+	TAGLN3	NP22; NP25	NM_013259.2	neuronal protein; go_process: muscle development; go_process: central nervous system development	0.521673	0.685183	0.781556	0.756329	0.839819	0.865872	0.849196	0.842832	0.776726	0.759046	0.730203	0.731484	0.630986	0.835503	0.616836	0.814313	0.656681	0.730532	0.674747	0.839746	0.786387	0.825094	0.851197	0.667313	0.728017	0.790454	0.695832	0.770236	0.738523	0.792671	0.760222	0.777871	0.679414	0.697938	0.700728	0.783609	0.75949
cg10190173	36	12	120055384	NCBI	36.1	TRUE	120055061	+	P2RX7	P2X7; MGC20089	NM_002562.4	isoform a is encoded by transcript variant 1; P2X purinoceptor 7; ATP receptor; P2Z receptor; P2X7 receptor; P2X7 isoform B; P2X7 isoform C; P2X7 isoform D; P2X7 isoform E; P2X7 isoform F; P2X7 isoform G; P2X7 isoform H; go_component: membrane; go_component: integral to membrane; go_component: integral to plasma membrane; go_function: ATP binding; go_function: receptor activity; go_function: ion …	0.0399895	0.115506	0.0338046	0.0399064	0.0278971	0.0800636	0.0268706	0.0428728	0.0419113	0.0350828	0.0390581	0.040841	0.0486691	0.0305373	0.0244634	0.0264688	0.0341149	0.0402192	0.0297991	0.0254939	0.0334942	0.0451803	0.028688	0.0270936	0.0368416	0.0391862	0.0430065	0.0387261	0.0445474	0.0493247	0.0479199	0.0341841	0.0412755	0.027581	0.0374767	0.0411672	0.0504733
cg10190546	36	2	200879112	NCBI	36.1	TRUE	200879041	+	DNAPTP6	DKFZp564A2416	NM_015535.1	synonym: DKFZp564A2416	0.189348	0.347138	0.0286766	0.0299465	0.0275149	0.0247358	0.022073	0.0291708	0.159813	0.0281824	0.0355891	0.029295	0.0280145	0.0930867	0.0235257	0.0276957	0.0511013	0.0497012	0.0235889	0.0218414	0.161164	0.0273232	0.11879	0.0850997	0.0412828	0.0253835	0.0372471	0.0275543	0.03149	0.0300486	0.0291765	0.0301973	0.0327527	0.0234285	0.0271309	0.0305454	0.0259762
cg10199129	36	16	88410603	NCBI	36.1	TRUE	88410566	-	FANCA	FA; FA1; FAA; FAH; FA-H; FACA; FANCH; MGC75158	NM_001018112.1	isoform b is encoded by transcript variant 2; Fanconi anemia; complementation group H; Fanconi anemia; type 1; go_component: nucleus; go_component: cytoplasm; go_function: protein binding; go_process: DNA repair; go_process: protein complex assembly	0.728506	0.842056	0.0321985	0.0327064	0.0379466	0.0318154	0.0321893	0.0357986	0.0366787	0.0369843	0.044555	0.0367656	0.0383358	0.0358356	0.0252595	0.0322078	0.0248613	0.0345303	0.0259935	0.0269939	0.0285939	0.0314867	0.0277754	0.0289301	0.0322062	0.031992	0.0298026	0.0313262	0.0341045	0.0319768	0.0657079	0.0345664	0.0338253	0.0248091	0.033233	0.0334784	0.0300859
cg10220106	36	2	219751068	NCBI	36.1	TRUE	219749931	-	C2orf24	CGI-57	NM_015680.3	go_component: integral to membrane	0.0695801	0.172642	0.0277185	0.0259038	0.0357312	0.0279451	0.0327581	0.0292255	0.0274918	0.0301548	0.0269585	0.0270906	0.0327933	0.0510903	0.0227865	0.0264991	0.020184	0.0287721	0.0294029	0.0216304	0.0377959	0.0240361	0.023615	0.0257108	0.0269543	0.0265439	0.0260868	0.0260542	0.026374	0.0270371	0.0244467	0.0245474	0.0290319	0.0257534	0.0577978	0.0268384	0.0250656
cg10232904	36	19	10082217	NCBI	36.1	FALSE	10083197	+	P2RY11	P2Y11	NM_002566.4	P2Y purinoceptor 11; P2Y11 receptor; go_component: integral to plasma membrane; go_function: receptor activity; go_function: rhodopsin-like receptor activity; go_function: purinergic nucleotide receptor activity; G-protein coupled; go_process: signal transduction; go_process: defense response; go_process: adenylate cyclase activation; go_process: G-protein signaling; coupled to IP3 second messeng…	0.474905	0.64229	0.876917	0.830491	0.544281	0.882112	0.883806	0.880552	0.840993	0.783601	0.459967	0.839408	0.857406	0.892872	0.913032	0.878726	0.82582	0.875108	0.907848	0.902921	0.895913	0.773954	0.904247	0.781604	0.810913	0.803999	0.823588	0.817118	0.851933	0.887318	0.81668	0.821874	0.852121	0.837394	0.842505	0.863396	0.842722
cg10237990	36	6	130381279	NCBI	36.1	TRUE	130381427	+	L3MBTL3	MBT1; MBT-1; RP11-73O6.1	NM_032438.1	isoform a is encoded by transcript variant 1; go_component: nucleus; go_function: molecular function unknown; go_process: regulation of transcription	0.474905	0.64229	0.0313964	0.0323871	0.0315868	0.0277994	0.0346866	0.0310846	0.0316422	0.0332732	0.0303037	0.0312059	0.031747	0.042059	0.0235796	0.033831	0.0255575	0.0396816	0.0302912	0.0275987	0.0696975	0.0326843	0.0304451	0.0296134	0.0282968	0.028889	0.0312574	0.0338013	0.0325513	0.0352101	0.0319444	0.0330046	0.0346464	0.0263969	0.0675109	0.0320248	0.0327046
cg10246125	36	22	34930510	NCBI	36.1	FALSE	34930825	-	APOL4	APOLIV; APOL-IV	NM_030643.3	isoform 1 is encoded by transcript variant a; apolipoprotein L-IV; go_component: extracellular region; go_function: lipid binding; go_process: lipid transport; go_process: lipoprotein metabolism	8.2016e-05	0.00140599	0.730209	0.529079	0.786249	0.643563	0.800917	0.342191	0.671144	0.839715	0.41561	0.705547	0.873113	0.6432	0.690009	0.350281	0.798257	0.800423	0.754871	0.682248	0.680624	0.814368	0.79053	0.866021	0.616637	0.474436	0.446188	0.444236	0.358619	0.468863	0.413474	0.577495	0.60674	0.546153	0.300185	0.579814	0.476442
cg10275183	36	2	55313547	NCBI	36.1	TRUE	55312953	-	FLJ31438	NA	NM_152385.1	NA	0.0531693	0.14236	0.148373	0.178712	0.113182	0.20781	0.12154	0.159055	0.196018	0.168666	0.150513	0.203758	0.248938	0.134301	0.0444478	0.0611308	0.104519	0.180337	0.13079	0.125219	0.161901	0.175345	0.12495	0.146234	0.157249	0.146332	0.179549	0.150822	0.180574	0.188244	0.221229	0.194549	0.224739	0.123519	0.255056	0.141274	0.172441
cg10289293	36	1	117467391	NCBI	36.1	FALSE	117465934	-	TRIM45	RNF99; FLJ13181	NM_025188.2	go_component: nucleus; go_component: intracellular; go_component: ubiquitin ligase complex; go_component: proton-transporting two-sector ATPase complex; go_function: zinc ion binding; go_function: metal ion binding; go_function: ubiquitin-protein ligase activity; go_function: hydrogen-transporting ATPase activity; rotational mechanism; go_function: hydrogen-transporting ATP synthase activity; rot…	0.840822	0.914992	0.88439	0.871282	0.887813	0.878807	0.923126	0.91904	0.714808	0.91071	0.918849	0.872236	0.83009	0.689462	0.846024	0.797004	0.871289	0.880967	0.919122	0.830584	0.89033	0.912259	0.888258	0.92189	0.910786	0.828693	0.899257	0.885732	0.842767	0.894196	0.870927	0.914083	0.873214	0.863243	0.888131	0.891968	0.886286
cg10329418	36	7	94864117	NCBI	36.1	TRUE	94863598	-	PON3	NA	NM_000940.1	go_component: extracellular region; go_function: hydrolase activity; go_function: arylesterase activity; go_process: response to external stimulus	0.000322342	0.00390359	0.272635	0.0783242	0.0410412	0.101618	0.127879	0.045973	0.907034	0.445543	0.0946362	0.705224	0.0887466	0.181752	0.55296	0.11453	0.10721	0.458972	0.126272	0.363518	0.90795	0.41405	0.447562	0.802504	0.0814926	0.137373	0.0751559	0.0588255	0.0706119	0.14219	0.17229	0.0614356	0.0620026	0.0601336	0.0655755	0.0862856	0.0948244
cg10358418	36	17	22645697	NCBI	36.1	TRUE	22645233	+	WSB1	SWIP1; WSB-1	NM_134265.2	isoform 2 is encoded by transcript variant 2; SOCS box-containing WD protein SWiP-1; go_component: cellular component unknown; go_function: molecular function unknown; go_process: intracellular signaling cascade	0.142906	0.285812	0.0338675	0.0359778	0.038262	0.0314102	0.0320893	0.0353735	0.033034	0.0386657	0.034701	0.0425676	0.0374729	0.0353219	0.0299647	0.0320365	0.0291971	0.0417519	0.0406347	0.0255601	0.0368818	0.0283469	0.0298628	0.0299817	0.0354421	0.0382475	0.036118	0.0358376	0.0377223	0.0356791	0.0373982	0.0330806	0.0725446	0.0289896	0.0355578	0.0302329	0.0324728
cg10377875	36	16	373483	NCBI	36.1	TRUE	371908	-	TMEM8	M83; TMEM6	NM_021259.1	five-span transmembrane protein M83; transmembrane protein 6; go_component: membrane; go_component: integral to plasma membrane; go_function: protein binding; go_process: cell adhesion	0.113987	0.242291	0.0205104	0.0235641	0.0938825	0.0184119	0.0150377	0.0268288	0.0262173	0.0258671	0.0212921	0.054122	0.024937	0.0182076	0.015073	0.0214459	0.022665	0.0186428	0.0163616	0.0127423	0.0197286	0.0164361	0.0165088	0.0849316	0.0224307	0.0184547	0.0266303	0.0367688	0.0456784	0.0358138	0.0246975	0.0298647	0.0280252	0.01424	0.037616	0.0641349	0.0186228
cg10388843	36	3	52715391	NCBI	36.1	TRUE	52714897	+	SPCS1	SPC1; SPC12; HSPC033; YJR010C-A	NM_014041.2	signal peptidase 12kDa; go_component: microsome; go_component: integral to membrane; go_component: endoplasmic reticulum; go_component: signal peptidase complex; go_component: integral to endoplasmic reticulum membrane; go_function: signal peptidase activity; go_process: proteolysis; go_process: signal peptide processing	0.956329	0.980089	0.0321662	0.0345672	0.0228161	0.0428034	0.0265515	0.0368937	0.0444928	0.0488529	0.0647739	0.0556562	0.0505142	0.0241541	0.0317039	0.0221716	0.0197852	0.0435529	0.0341144	0.0323514	0.0319811	0.0314187	0.0293148	0.0222087	0.0317494	0.0340498	0.0375364	0.0338824	0.0310125	0.0414571	0.0489493	0.0333498	0.04282	0.0244173	0.0398734	0.0348514	0.0284777
cg10407585	36	10	115989906	NCBI	36.1	FALSE	115989008	+	VWA2	AMACO; CCSP-2	NM_198496.1	colon cancer diagnostic marker; colon cancer secreted protein-2	0.189348	0.347138	0.379577	0.449895	0.197282	0.397081	0.0415905	0.626637	0.508212	0.770222	0.042599	0.673575	0.312886	0.178777	0.0426958	0.735724	0.679403	0.181486	0.0433569	0.0302936	0.670597	0.362074	0.528277	0.647022	0.343575	0.407244	0.38242	0.508374	0.36565	0.469287	0.436395	0.541703	0.416915	0.502118	0.4214	0.670112	0.52409
cg10419714	36	19	46772918	NCBI	36.1	FALSE	46774427	+	CEACAM21	CEACAM3; FLJ13540; R29124_1	NM_033543.2	go_component: integral to membrane	0.784126	0.877902	0.755199	0.71119	0.815717	0.782326	0.81682	0.774296	0.727985	0.761683	0.673105	0.750459	0.477812	0.847601	0.58744	0.690422	0.511036	0.66931	0.759938	0.786443	0.622308	0.634631	0.80648	0.825136	0.743946	0.650054	0.767635	0.682326	0.63108	0.725872	0.654673	0.719989	0.691155	0.7768	0.780693	0.696475	0.773948
cg10467694	36	8	70908830	NCBI	36.1	TRUE	70909762	-	SLCO5A1	OATP-J; OATP5A1; OATPRP4; SLC21A15	NM_030958.1	solute carrier family 21 (organic anion transporter); member 15; go_component: membrane; go_component: integral to membrane; go_function: transporter activity; go_process: transport	0.261099	0.431352	0.0258705	0.0260458	0.571228	0.022919	0.0204854	0.0487785	0.0260541	0.025687	0.0250797	0.0276247	0.0298613	0.0262954	0.0202362	0.0623334	0.0185321	0.0256125	0.0212643	0.0198037	0.593943	0.0188964	0.185656	0.764209	0.0264981	0.0260177	0.024976	0.0252428	0.0274754	0.0258439	0.0241407	0.0281581	0.0282765	0.0214163	0.0255117	0.0251862	0.0241717
cg10471141	36	1	153214267	NCBI	36.1	TRUE	153213838	+	CKS1B	CKS1; ckshs1; PNAS-16; PNAS-18	NM_001826.1	CDC28 protein kinase 1; CDC2-associated protein CKS1; cell division control protein CKS1; NB4 apoptosis/differentiation related protein; PNAS-143; go_function: kinase activity; go_function: protein binding; go_function: cyclin-dependent protein kinase regulator activity; go_process: cell cycle; go_process: cell division	0.674223	0.802502	0.0431701	0.0414656	0.0431444	0.0531329	0.036699	0.0440022	0.0496418	0.0561112	0.0431957	0.0481954	0.0890012	0.0443507	0.0293539	0.0419477	0.0347677	0.0395159	0.0554108	0.03062	0.0434822	0.039748	0.0420694	0.0403829	0.0469851	0.0847348	0.0472732	0.0379334	0.0410649	0.0431678	0.0428136	0.0444504	0.0518852	0.0301368	0.044449	0.0452134	0.0448374
cg10500120	36	19	60109240	NCBI	36.1	TRUE	60109320	+	NCR1	LY94; CD335; NKP46; NK-p46	NM_004829.3	lymphocyte antigen 94 (mouse) homolog (activating NK-receptor; NK-p46); go_component: membrane; go_component: SWI/SNF complex; go_component: integral to plasma membrane; go_function: protein binding; go_function: receptor activity; go_function: receptor signaling protein activity; go_process: signal transduction; go_process: cellular defense response; go_process: natural killer cell activation; g…	0.00943565	0.0419362	0.143871	0.0959208	0.158091	0.327421	0.25845	0.404998	0.135723	0.0415826	0.571295	0.0420983	0.0518931	0.147276	0.418861	0.119623	0.0595014	0.132889	0.514471	0.410466	0.0307421	0.263853	0.140467	0.0766884	0.144341	0.106814	0.0996124	0.100697	0.0688181	0.0828643	0.0979427	0.112354	0.0626642	0.0524534	0.133917	0.0318522	0.0617977
cg10518440	36	17	7776460	NCBI	36.1	TRUE	7776262	+	CNTROB	LIP8; PP1221	NM_053051.1	isoform alpha is encoded by transcript variant 1; centrosomal BRCA2 interacting protein; LYST-interacting protein LIP8; centrobin; go_process: cell cycle; go_process: cell division	0.409098	0.585058	0.055923	0.0638358	0.033789	0.110765	0.0240126	0.0571598	0.202434	0.0860908	0.0327095	0.0867362	0.111701	0.0280321	0.0943541	0.110728	0.0883417	0.0448283	0.0546862	0.0521664	0.0499755	0.0308423	0.0260615	0.196377	0.0329464	0.10421	0.0627702	0.0308575	0.0847174	0.0612034	0.0790441	0.0574853	0.0454878	0.037875	0.0809122	0.0265616	0.0686829
cg10529000	36	9	116308115	NCBI	36.1	TRUE	116307526	-	DFNB31	WHRN; CIP98; KIAA1526; RP11-9M16.1; DKFZP434N014	NM_015404.1	1110035G07Rik; go_function: protein binding; go_process: sensory perception of sound	6.29425e-05	0.00122183	0.111634	0.0383055	0.200907	0.0643076	0.156436	0.212624	0.333748	0.0340174	0.0505448	0.128621	0.375491	0.100836	0.055213	0.248627	0.0275792	0.0780918	0.0549588	0.122432	0.202617	0.0297036	0.071518	0.124614	0.0353773	0.077222	0.0356782	0.038476	0.0561379	0.0365583	0.0527087	0.0650381	0.0411344	0.0297029	0.029551	0.0686573	0.0247805
cg10547011	36	5	35975773	NCBI	36.1	FALSE	35974640	-	CAPSL	MGC26610	NM_144647.2	go_function: calcium ion binding	0.728506	0.842056	0.34189	0.42752	0.175764	0.808145	0.942985	0.0874122	0.135036	0.667703	0.0263031	0.123151	0.286663	0.285005	0.517378	0.914358	0.397116	0.906472	0.891794	0.0782695	0.133446	0.0584329	0.522965	0.894995	0.423027	0.614044	0.370051	0.533971	0.677424	0.520631	0.489548	0.441655	0.598595	0.386495	0.351452	0.687012	0.433387
cg10548700	36	5	157090841	NCBI	36.1	TRUE	157091024	+	ICF45	FLJ20546	NM_017872.2	synonym: FLJ20546	0.0295753	0.0931729	0.0744022	0.0827315	0.038953	0.0729667	0.0322541	0.0821023	0.0669826	0.0764797	0.0442683	0.0903875	0.0909407	0.0435227	0.0296988	0.0334914	0.0348565	0.0859374	0.127974	0.0488932	0.0766291	0.101166	0.0758377	0.154713	0.0780218	0.154462	0.0746666	0.082606	0.0874481	0.110952	0.117041	0.0839035	0.0652524	0.0474702	0.117352	0.0612918	0.0786045
cg10552195	36	1	48709977	NCBI	36.1	TRUE	48710432	-	SPATA6	SRF1; SRF-1; FLJ10007	NM_019073.1	synonyms: SRF1; SRF-1; FLJ10007	0.000104904	0.00173092	0.395022	0.0477495	0.0431984	0.521265	0.57349	0.352731	0.928928	0.174684	0.192358	0.581612	0.476948	0.271946	0.109744	0.0414767	0.766774	0.0451157	0.045385	0.66726	0.437312	0.0408747	0.487542	0.740101	0.0435298	0.042074	0.0482233	0.0479831	0.0478229	0.054098	0.0702535	0.0466201	0.0482838	0.0366556	0.0480523	0.0345257	0.041268
cg10555876	36	19	8023674	NCBI	36.1	FALSE	8023934	+	CCL25	TECK; Ckb15; SCYA25	NM_005624.2	isoform 1 precursor is encoded by transcript variant 1; small inducible cytokine subfamily A (Cys-Cys); member 25; Ck beta-15; chemokine TECK; thymus expressed chemokine; TECKvar; go_component: extracellular space; go_component: soluble fraction; go_function: hormone activity; go_function: chemokine activity; go_process: chemotaxis; go_process: sensory perception; go_process: inflammatory respons…	0.474905	0.64229	0.800075	0.781842	0.894718	0.828368	0.91763	0.216372	0.537743	0.546432	0.534067	0.238331	0.814733	0.858447	0.763073	0.904142	0.415218	0.751379	0.532544	0.86592	0.850389	0.84275	0.856563	0.785417	0.798269	0.837751	0.715687	0.825808	0.75451	0.745821	0.75403	0.845767	0.718294	0.793463	0.752405	0.738195	0.888409
cg10559865	36	3	48729075	NCBI	36.1	TRUE	48729710	-	IP6K2	PiUS; IP6K2	NM_001005909.1	isoform a is encoded by transcript variant 2; inositol hexakisphosphate kinase 2; insP6 kinase 2; Pi uptake stimulator; ATP:1D-myo-inositol-hexakisphosphate phosphotransferase; go_component: nucleus; go_function: transferase activity; go_function: polyphosphate kinase activity; go_function: inositol trisphosphate 3-kinase activity; go_function: inositol hexakisphosphate kinase activity	0.0295753	0.0931729	0.0389279	0.0454939	0.0417918	0.0370777	0.0341512	0.0483585	0.0438451	0.0386909	0.0414147	0.0468402	0.0391976	0.039165	0.0285808	0.0429012	0.0313318	0.0435953	0.0343935	0.0317097	0.120544	0.0277941	0.0364532	0.0355183	0.0373093	0.0633668	0.0346492	0.0433612	0.0392698	0.0398026	0.0740299	0.0363889	0.0470113	0.0289206	0.041848	0.0329081	0.0301941
cg10564106	36	17	15543692	NCBI	36.1	TRUE	15544054	+	ZNF286	KIAA1874	NM_020652.1	zinc finger protein ZNF286; go_component: nucleus; go_function: DNA binding; go_function: zinc ion binding; go_function: metal ion binding; go_process: transcription; go_process: regulation of transcription; DNA-dependent	0.869488	0.930084	0.0270408	0.0270382	0.0310554	0.0230742	0.0219849	0.028979	0.0226566	0.0253027	0.0256869	0.0276191	0.0290096	0.0506613	0.181532	0.0255612	0.0196442	0.0264626	0.0471812	0.0341558	0.0324744	0.0216042	0.0311306	0.0207196	0.0293667	0.0254019	0.0255556	0.0270976	0.0338187	0.0264424	0.0253525	0.0262631	0.037956	0.0233343	0.0281671	0.0250221	0.0263882
cg10564256	36	2	159851237	NCBI	36.1	TRUE	159851309	-	WDSUB1	UBOX6; WDSAM1; FLJ36175	NM_152528.1	WD repeat and SAM domain containing 1; 2610014F08Rik; go_component: ubiquitin ligase complex; go_function: kinase activity; go_function: ubiquitin-protein ligase activity; go_process: protein ubiquitination	0.545876	0.702981	0.0248977	0.0254511	0.0275254	0.0244988	0.023651	0.0252966	0.0785626	0.0266566	0.0708582	0.0299491	0.025825	0.0266592	0.0199066	0.0265134	0.0184704	0.0236901	0.0205636	0.020322	0.0216518	0.018617	0.0600257	0.0194143	0.0279729	0.024495	0.0220307	0.0253311	0.0301988	0.0253953	0.0255712	0.0252847	0.02832	0.0200125	0.0272226	0.0270244	0.0263048
cg10572071	36	16	373416	NCBI	36.1	TRUE	371908	-	TMEM8	M83; TMEM6	NM_021259.1	five-span transmembrane protein M83; transmembrane protein 6; go_component: membrane; go_component: integral to plasma membrane; go_function: protein binding; go_process: cell adhesion	0.840822	0.914992	0.0384027	0.0367788	0.0357534	0.0407325	0.0958811	0.0353476	0.194959	0.0412454	0.0375082	0.0416873	0.0522388	0.0328102	0.0213659	0.0300115	0.0342158	0.0523359	0.0301866	0.0492292	0.0263924	0.0404755	0.028282	0.0392972	0.0466325	0.0342754	0.0361906	0.029546	0.0563572	0.0457609	0.0347798	0.0439268	0.0317013	0.0265078	0.0614765	0.0448582	0.074392
cg10589635	36	19	61742436	NCBI	36.1	TRUE	61742129	+	ZFP28	KIAA1431; MGC104540; DKFZp686K03205	NM_020828.1	zinc finger factor X6; go_component: nucleus; go_component: intracellular; go_function: DNA binding; go_function: zinc ion binding; go_function: metal ion binding; go_function: nucleic acid binding; go_process: transcription; go_process: regulation of transcription; DNA-dependent	0.0153122	0.0574207	0.0386937	0.0345446	0.806717	0.0350517	0.0516175	0.0377641	0.0528227	0.0410017	0.0387674	0.0365882	0.0386201	0.0341297	0.0273774	0.118995	0.438204	0.0373678	0.159733	0.0292613	0.753098	0.0306047	0.461599	0.0329571	0.0325725	0.0333644	0.0365647	0.0340533	0.0398158	0.0393725	0.0350358	0.0371663	0.0336345	0.0312995	0.112273	0.0897189	0.0295885
cg10592213	36	3	197024223	NCBI	36.1	FALSE	197023545	-	MUC4	mucin 4; HSA276359	NM_138298.1	isoform b is encoded by transcript variant 2; go_component: membrane; go_component: integral to plasma membrane; go_component: extracellular matrix (sensu Metazoa); go_function: ErbB-2 class receptor binding; go_function: extracellular matrix structural constituent; go_function: extracellular matrix constituent; lubricant activity; go_process: cell-matrix adhesion	0.388376	0.562741	0.868302	0.829422	0.923753	0.840853	0.613919	0.673844	0.877995	0.868598	0.868007	0.8775	0.771905	0.837939	0.842311	0.912834	0.852831	0.886282	0.92707	0.876079	0.88541	0.792832	0.86919	0.614757	0.849266	0.866579	0.828083	0.862264	0.835181	0.860333	0.826503	0.888808	0.864465	0.822058	0.834657	0.841474	0.80571
cg10593292	36	3	197023530	NCBI	36.1	FALSE	197023545	-	MUC4	mucin 4; HSA276359	NM_138298.1	isoform b is encoded by transcript variant 2; go_component: membrane; go_component: integral to plasma membrane; go_component: extracellular matrix (sensu Metazoa); go_function: ErbB-2 class receptor binding; go_function: extracellular matrix structural constituent; go_function: extracellular matrix constituent; lubricant activity; go_process: cell-matrix adhesion	0.153646	0.298255	0.613422	0.61675	0.157226	0.682422	0.622582	0.604263	0.857202	0.216182	0.0445309	0.206428	0.700132	0.370452	0.0770781	0.656022	0.0744952	0.498968	0.630996	0.502775	0.688582	0.736797	0.671208	0.774806	0.722541	0.634098	0.594262	0.664416	0.545794	0.680308	0.590881	0.539873	0.629326	0.570531	0.632811	0.679524	0.643569
cg10613822	36	15	37861362	NCBI	36.1	FALSE	37862323	-	FSIP1	HSD10; FLJ35989	NM_152597.3	synonyms: HSD10; FLJ35989	3.62396e-05	0.000810785	0.255395	0.0381253	0.764021	0.579058	0.483093	0.130078	0.0278436	0.0848789	0.248552	0.465749	0.035519	0.207556	0.157602	0.312668	0.100863	0.267732	0.436993	0.231752	0.262239	0.359582	0.110771	0.400634	0.0380018	0.0256812	0.0348612	0.0321309	0.0949611	0.0812676	0.126755	0.0703105	0.0556905	0.0256102	0.0382488	0.114093	0.0936045
cg10623726	36	10	26262977	NCBI	36.1	TRUE	26263202	+	MYO3A	DFNB30	NM_017433.3	deafness; autosomal recessive 30; go_component: myosin; go_component: cytoskeleton; go_function: ATP binding; go_function: actin binding; go_function: motor activity; go_function: nucleotide binding; go_function: transferase activity; go_function: protein-tyrosine kinase activity; go_function: protein serine/threonine kinase activity; go_process: visual perception; go_process: sensory perception;…	5.72205e-06	0.000269754	0.380347	0.03788	0.181839	0.0235785	0.834829	0.214577	0.729843	0.362994	0.709311	0.199235	0.41808	0.0624068	0.39868	0.383817	0.140893	0.509949	0.46498	0.117366	0.641859	0.305613	0.376876	0.720443	0.0375249	0.0784573	0.05104	0.08631	0.0370481	0.0502571	0.0715592	0.0236744	0.0620132	0.0366863	0.0264225	0.0432987	0.0223476
cg10676898	36	14	19968601	NCBI	36.1	FALSE	19968717	-	LOC123103	NA	NA	NA	0.00315285	0.0199127	0.786342	0.726987	0.830142	0.77178	0.835632	0.790126	0.789446	0.785316	0.91095	0.764898	0.787369	0.805059	0.850232	0.886475	0.759047	0.610167	0.631005	0.71231	0.751009	0.698881	0.788428	0.736444	0.774952	0.751179	0.682194	0.697023	0.734129	0.676747	0.641863	0.685192	0.741816	0.73348	0.726127	0.76677	0.808326
cg10735539	36	3	180466958	NCBI	36.1	FALSE	180467532	-	KCNMB3	KCNMB2; KCNMBL	NM_014407.3	isoform d is encoded by transcript variant 4; potassium large conductance calcium-activated channel beta 3 subunit; large conductance; voltage and Ca2+ activated potassium channel Maxi K beta 3 subunit; go_component: membrane; go_component: voltage-gated potassium channel complex; go_function: protein binding; go_function: ion channel activity; go_function: potassium channel regulator activity; g…	0.000322342	0.00390359	0.507325	0.610249	0.493409	0.534371	0.521241	0.312844	0.705212	0.549857	0.432444	0.576585	0.322388	0.559839	0.0287626	0.717049	0.052491	0.466585	0.199523	0.288235	0.612214	0.611931	0.681998	0.0800055	0.660501	0.607564	0.591285	0.681475	0.691963	0.606063	0.609216	0.762826	0.586948	0.569644	0.611282	0.675263	0.691428
cg10749266	36	20	10602407	NCBI	36.1	TRUE	10602590	-	JAG1	AGS; AHD; AWS; HJ1; CD339; JAGL1; MGC104644	NM_000214.1	jagged1 (Alagille syndrome); go_component: membrane; go_component: extracellular region; go_component: integral to plasma membrane; go_function: Notch binding; go_function: calcium ion binding; go_function: calcium ion binding; go_function: growth factor activity; go_function: structural molecule activity; go_process: development; go_process: hemopoiesis; go_process: angiogenesis; go_process: cel…	0.409098	0.585058	0.0386004	0.0362502	0.0349556	0.0308865	0.0320246	0.0425101	0.255327	0.0490367	0.0394578	0.038416	0.0483807	0.0370096	0.0264619	0.0588043	0.0276906	0.0387848	0.0338826	0.0263246	0.0525596	0.032739	0.0855794	0.160837	0.0365413	0.0357149	0.0347073	0.0348974	0.0398476	0.0416458	0.0391881	0.0398982	0.0376538	0.0271517	0.0439644	0.0375248	0.0343623
cg10783063	36	6	30988087	NCBI	36.1	FALSE	30989961	+	VARS2	VARS2L; MGC138259	NM_020442.3	Em:AB023048.4; go_component: nucleus; go_function: ATP binding; go_function: valine-tRNA ligase activity; go_function: transcription factor activity; go_process: DNA repair; go_process: valyl-tRNA aminoacylation; go_process: regulation of transcription; DNA-dependent	0.498009	0.664683	0.550695	0.557302	0.738787	0.573643	0.28703	0.616232	0.427033	0.517491	0.530556	0.526029	0.388733	0.492464	0.572596	0.476682	0.563721	0.549696	0.647948	0.664833	0.572344	0.489899	0.551694	0.61379	0.604625	0.569022	0.524778	0.644618	0.574222	0.577649	0.515164	0.535419	0.626945	0.547064	0.512589	0.629086	0.663238
cg10804268	36	19	46639274	NCBI	36.1	FALSE	46637650	-	FLJ10241	NA	NM_018035.1	NA	0.000133514	0.0020734	0.443766	0.543004	0.430891	0.454342	0.259078	0.43319	0.379443	0.370476	0.464817	0.522789	0.503275	0.486701	0.293421	0.30941	0.484983	0.634906	0.455958	0.414248	0.505004	0.382768	0.465173	0.202229	0.603472	0.586416	0.544566	0.593401	0.570762	0.603526	0.514801	0.47268	0.523599	0.471546	0.570556	0.529666	0.573454
cg10813233	36	6	31741114	NCBI	36.1	TRUE	31741142	-	BAT4	G5; D6S54E	NM_033177.2	HLA-B associated transcript-4; go_component: intracellular; go_function: nucleic acid binding	0.00830841	0.0383465	0.0407178	0.0343811	0.0756759	0.0476718	0.0560754	0.0295784	0.0537191	0.0526718	0.067178	0.0399006	0.0374987	0.045355	0.0320983	0.0626031	0.0334039	0.0319174	0.0409373	0.0315251	0.034099	0.0522101	0.0369689	0.0404984	0.0360426	0.0382378	0.0437443	0.0332642	0.0347726	0.0418698	0.0332837	0.0326161	0.0463244	0.0331153	0.0360179	0.0377874	0.0372077
cg10842842	36	16	15859064	NCBI	36.1	FALSE	15858369	-	MYH11	AAT4; FAA4; SMHC; SMMHC; MGC32963; MGC126726; DKFZp686D10126	NM_022844.1	isoform SM2 is encoded by transcript variant SM2; smooth muscle myosin heavy chain 11; isoform SM2; smooth muscle myosin heavy chain isoform SM1; smooth muscle myosin heavy chain isoform SM2; go_component: myosin; go_component: muscle myosin; go_component: striated muscle thick filament; go_function: ATP binding; go_function: actin binding; go_function: motor activity; go_function: calmodulin bin…	0.409098	0.585058	0.215105	0.200642	0.0339217	0.423566	0.0487515	0.0428789	0.0380795	0.146604	0.889348	0.298964	0.0450897	0.06524	0.128529	0.219658	0.210552	0.368676	0.174842	0.729447	0.71608	0.292983	0.552825	0.646134	0.201108	0.0865978	0.182469	0.26399	0.212748	0.138555	0.123468	0.298144	0.162409	0.123069	0.0560632	0.0429858	0.102433
cg10871523	36	4	130233819	NCBI	36.1	TRUE	130234356	+	LOC132321	NA	NM_173487.1	NA	0.00422096	0.0236088	0.0213314	0.0235647	0.0240576	0.0180032	0.0166384	0.0227527	0.0222147	0.0213333	0.0218041	0.0187328	0.0207615	0.0187829	0.0192949	0.022004	0.0208592	0.0284534	0.0147535	0.0213295	0.0223081	0.01768	0.0213827	0.0372071	0.0304728	0.023535	0.0229643	0.0245735	0.0263862	0.0265915	0.0302271	0.0234597	0.0253442	0.019223	0.0250486	0.0206127	0.0231297
cg10886696	36	9	115152446	NCBI	36.1	FALSE	115151621	+	BSPRY	NA	NA	NA	0.0266418	0.0870476	0.183317	0.0942901	0.0381958	0.148421	0.0600655	0.287409	0.332357	0.0373161	0.674258	0.600992	0.041662	0.0471772	0.33025	0.0780876	0.0366922	0.474596	0.0341374	0.14767	0.218214	0.740324	0.521149	0.397426	0.070761	0.0420602	0.0625557	0.178231	0.142487	0.0358542	0.084109	0.0593079	0.0406071	0.150646	0.0918285	0.0400878	0.0712922
cg10889168	36	19	844247	NCBI	36.1	TRUE	844218	-	THRAP5	MED16; DRIP92; TRAP95	NM_005481.2	thyroid hormone receptor-associated protein complex component; thyroid hormone receptor-associated protein; 95-kD subunit; go_component: nucleus; go_component: mediator complex; go_function: receptor activity; go_function: vitamin D receptor binding; go_function: transcription cofactor activity; go_function: thyroid hormone receptor binding; go_function: transcriptional activator activity; go_fun…	0.409098	0.585058	0.0267679	0.0250939	0.0292845	0.0267127	0.027443	0.0255944	0.0324115	0.0339567	0.0306181	0.0285021	0.0312703	0.0268232	0.021319	0.0306327	0.0178689	0.023288	0.0209452	0.0193022	0.0354442	0.024055	0.0237398	0.0257874	0.0310322	0.0234447	0.0285164	0.0233181	0.0322076	0.0286463	0.0231952	0.0236277	0.0251852	0.0210262	0.0246591	0.0245033	0.0232827
cg10898284	36	12	88269435	NCBI	36.1	TRUE	88270427	-	DUSP6	MKP3; PYST1	NM_001946.2	isoform a is encoded by transcript variant 1; serine/threonine specific protein phosphatase; MAP kinase phosphatase 3; go_component: cytoplasm; go_component: soluble fraction; go_function: hydrolase activity; go_function: MAP kinase phosphatase activity; go_function: protein tyrosine phosphatase activity; go_function: protein serine/threonine phosphatase activity; go_process: inactivation of MAPK…	0.277355	0.447566	0.0320554	0.0376518	0.0382087	0.0305423	0.0707556	0.0356769	0.0321533	0.0361051	0.0337782	0.0736196	0.0354756	0.0723788	0.0253566	0.0304089	0.0222795	0.0353699	0.0274443	0.0227383	0.0296954	0.0274196	0.0319576	0.0290118	0.0340734	0.0295041	0.0398913	0.0327169	0.0363782	0.0330567	0.0351591	0.0359685	0.0441397	0.0283265	0.0342012	0.0324072	0.0307983
cg10955422	36	19	63386064	NCBI	36.1	TRUE	63386208	+	ZNF274	ZF2; HFB101; DKFZp686K08243	NM_016324.2	isoform b is encoded by transcript variant ZNF274b; KRAB zinc finger protein HFB101; zinc finger protein zfp2; go_component: nucleolus; go_function: zinc ion binding; go_function: metal ion binding; go_function: transcription factor activity; go_function: transcription corepressor activity; go_process: transcription; go_process: regulation of transcription; DNA-dependent	0.927279	0.964545	0.157733	0.13893	0.0430366	0.141592	0.316837	0.204555	0.109941	0.0433844	0.141925	0.195677	0.203338	0.159183	0.0293166	0.286927	0.0318836	0.107725	0.210307	0.328652	0.156284	0.210323	0.139022	0.350855	0.139736	0.216396	0.120544	0.167605	0.213868	0.130314	0.11378	0.279373	0.189736	0.146018	0.190087	0.189751	0.15133
cg10965032	36	1	211098537	NCBI	36.1	TRUE	211098220	+	FLVCR	NA	NM_014053.1	FLVCR protein; go_component: membrane; go_component: integral to plasma membrane; go_function: receptor activity; go_function: transporter activity; go_process: transport; go_process: development	0.0192337	0.0673435	0.242095	0.283748	0.195725	0.293058	0.219117	0.241253	0.27759	0.254492	0.100151	0.342025	0.330619	0.2447	0.101312	0.153052	0.191517	0.287103	0.242936	0.139532	0.264646	0.267746	0.199402	0.201342	0.230103	0.272219	0.310903	0.279727	0.29701	0.308675	0.304892	0.353013	0.230974	0.136992	0.32145	0.21739	0.251758
cg11003051	36	22	49413012	NCBI	36.1	TRUE	49413442	-	ARSA	MLD	NM_000487.3	go_component: lysosome; go_function: hydrolase activity; go_function: magnesium ion binding; go_function: arylsulfatase activity; go_function: cerebroside-sulfatase activity; go_function: sulfuric ester hydrolase activity; go_process: metabolism; go_process: lipid metabolism; go_process: sphingolipid metabolism	1	1	0.133942	0.198059	0.132882	0.134381	0.0280901	0.133503	0.592463	0.0795363	0.320024	0.0805844	0.0308479	0.681099	0.315089	0.234644	0.0563447	0.36152	0.0739071	0.0247261	0.309908	0.0620323	0.40312	0.550653	0.0948567	0.16984	0.0963089	0.251468	0.266508	0.330876	0.22423	0.265799	0.201482	0.171888	0.362743	0.113232	0.0993236
cg11025169	36	8	70911175	NCBI	36.1	FALSE	70909762	-	SLCO5A1	OATP-J; OATP5A1; OATPRP4; SLC21A15	NM_030958.1	solute carrier family 21 (organic anion transporter); member 15; go_component: membrane; go_component: integral to membrane; go_function: transporter activity; go_process: transport	0.0531693	0.14236	0.726317	0.79202	0.730393	0.951433	0.524532	0.662692	0.675376	0.931445	0.798724	0.286107	0.571192	0.752509	0.638714	0.781792	0.620893	0.849816	0.722241	0.617751	0.903637	0.766272	0.696775	0.74823	0.785243	0.804029	0.810652	0.817325	0.808215	0.856455	0.815664	0.891268	0.815502	0.812873	0.725944	0.809599	0.798748
cg11039846	36	6	147566153	NCBI	36.1	TRUE	147566565	+	STXBP5	LGL3; LLGL3; FLJ30922; Nbla04300	NM_139244.2	putative protein product of Nbla04300; go_component: membrane; go_component: integral to membrane; go_process: protein transport; go_process: vesicle-mediated transport	0.0192337	0.0673435	0.229882	0.0526178	0.0353098	0.0287211	0.222792	0.0292482	0.430919	0.345816	0.0340596	0.0277611	0.0289323	0.411257	0.575139	0.252021	0.236971	0.0746463	0.494231	0.312504	0.406532	0.122256	0.258785	0.0237233	0.109808	0.0332391	0.0525989	0.0338121	0.0390486	0.170011	0.0755952	0.0362525	0.0867894	0.031511	0.249443	0.0299639	0.0247542
cg11096993	36	11	67174534	NCBI	36.1	TRUE	67174706	-	ACY3	ACY-3; HCBP1; MGC9740	NM_080658.1	aspartoacylase-3; HCV core-binding protein; go_function: aspartoacylase activity; go_function: hydrolase activity; acting on ester bonds; go_process: metabolism	3.8147e-06	0.000193669	0.0360875	0.405161	0.691009	0.146081	0.0344772	0.0360378	0.0361372	0.0346523	0.0334557	0.0388092	0.0381971	0.0332665	0.024939	0.0320492	0.0353402	0.0681131	0.121104	0.0233771	0.29327	0.260544	0.444446	0.0298587	0.669142	0.466958	0.404555	0.306026	0.313579	0.251845	0.398652	0.277749	0.363695	0.394722	0.447731	0.511729	0.509476
cg11104313	36	3	113200224	NCBI	36.1	FALSE	113200276	+	TAGLN3	NP22; NP25	NM_013259.2	neuronal protein; go_process: muscle development; go_process: central nervous system development	1	1	0.0936059	0.192605	0.138033	0.0786672	0.0335413	0.0770923	0.061905	0.166525	0.031371	0.199443	0.108545	0.0323616	0.0231091	0.549185	0.849299	0.0784439	0.0332174	0.0449209	0.673529	0.781271	0.661179	0.427228	0.244498	0.246709	0.210752	0.134633	0.225443	0.172172	0.206627	0.132595	0.137112	0.18032	0.148116	0.250156	0.295581
cg11124584	36	13	42495414	NCBI	36.1	TRUE	42495362	+	DNAJC15	MCJ; HSD18; DNAJD1	NM_013238.2	methylation-controlled J protein; DnaJ (Hsp40) homolog; subfamily D; member 1; go_function: heat shock protein binding	0.0055809	0.0285535	0.225805	0.0929772	0.617704	0.311069	0.359019	0.111967	0.0593046	0.0674586	0.578743	0.0590184	0.0508301	0.214214	0.194942	0.237396	0.383638	0.142109	0.0480597	0.0524416	0.788941	0.651579	0.463464	0.846144	0.0907244	0.24508	0.155038	0.171758	0.100263	0.106753	0.0939081	0.044694	0.0990298	0.0706259	0.0456753	0.0639624	0.130704
cg11132638	36	1	46631896	NCBI	36.1	FALSE	46632575	+	FAAH	NA	NM_001441.1	go_component: integral to membrane; go_component: membrane fraction; go_component: insoluble fraction; go_function: receptor binding; go_function: hydrolase activity; go_function: amidase activity; go_process: fatty acid metabolism	0.0531693	0.14236	0.534464	0.578002	0.422723	0.543279	0.511317	0.640875	0.60033	0.523926	0.631388	0.634962	0.591181	0.508486	0.347138	0.527143	0.482983	0.589082	0.561448	0.530788	0.538139	0.574819	0.500724	0.499096	0.539531	0.608607	0.559195	0.5792	0.630494	0.631982	0.588535	0.637481	0.584337	0.501684	0.610048	0.614757	0.610212
cg11148797	36	19	12412453	NCBI	36.1	TRUE	12412824	-	ZNF443	ZK1	NM_005815.2	Kruppel-type zinc finger (C2H2); go_component: nucleus; go_function: DNA binding; go_function: zinc ion binding; go_function: metal ion binding; go_process: transcription; go_process: response to stress; go_process: induction of apoptosis; go_process: regulation of transcription; DNA-dependent	0.245487	0.412269	0.0321641	0.0350468	0.0339934	0.0290154	0.0265162	0.0421818	0.0323336	0.0319947	0.0381796	0.0385993	0.0371125	0.0409205	0.034309	0.0308864	0.023727	0.0358182	0.0316812	0.0244711	0.0310876	0.0317363	0.0351709	0.0280625	0.0392782	0.031325	0.0328041	0.0361984	0.0424473	0.0390749	0.0331341	0.034551	0.0367003	0.0340485	0.0326054	0.0323478	0.0359888
cg11152120	36	7	128364623	NCBI	36.1	TRUE	128365230	+	IRF5	NA	NM_002200.3	isoform a is encoded by transcript variant 1; go_component: nucleus; go_function: transcription factor activity; go_function: RNA polymerase III transcription factor activity; go_process: transcription; go_process: regulation of transcription; DNA-dependent	0.00638962	0.0314713	0.9142	0.851649	0.920392	0.840281	0.890385	0.928305	0.842851	0.914489	0.906041	0.920338	0.594012	0.91391	0.841493	0.884744	0.868613	0.937913	0.943889	0.925267	0.939773	0.946995	0.886695	0.935207	0.850399	0.886541	0.825001	0.785555	0.854589	0.856598	0.820181	0.882633	0.827942	0.8644	0.77891	0.85327	0.883184
cg11154728	36	20	1587567	NCBI	36.1	FALSE	1586402	-	SIRPB2	SIRP-B2; bA77C3.1; SIRPgamma	NM_018556.2	isoform 1 is encoded by transcript variant 1; go_component: integral to membrane; go_process: cell-cell signaling; go_process: intracellular signaling cascade; go_process: negative regulation of cell proliferation	0.728506	0.842056	0.82423	0.827995	0.762448	0.878161	0.870859	0.584419	0.839106	0.829454	0.789341	0.588696	0.856662	0.8053	0.820533	0.868243	0.827927	0.793953	0.854559	0.797179	0.866622	0.878796	0.810917	0.336568	0.78924	0.828893	0.838844	0.829505	0.749918	0.826674	0.771227	0.859679	0.784636	0.836406	0.707468	0.754872	0.855737
cg11192304	36	3	14140719	NCBI	36.1	TRUE	14141546	+	TMEM43	MGC3222; DKFZp586G1919	NM_024334.1	go_component: integral to membrane	0.756166	0.861951	0.0267365	0.0273319	0.0308698	0.0236361	0.0241732	0.0266849	0.0305445	0.0346447	0.0336212	0.0309329	0.0280266	0.0290433	0.0227535	0.0573302	0.0182192	0.0264883	0.0217572	0.0359397	0.0245249	0.0220234	0.02349	0.0267881	0.0281164	0.0263637	0.0265731	0.0268177	0.0407941	0.0288786	0.0338521	0.0385388	0.027817	0.020298	0.0268669	0.024938	0.0233197
cg11213910	36	11	2877055	NCBI	36.1	FALSE	2877527	+	SLC22A18	HET; ITM; BWR1A; IMPT1; TSSC5; ORCTL2; BWSCR1A; SLC22A1L; p45-BWR1A; DKFZp667A184	NM_183233.1	organic cation transporter-like 2; solute carrier family 22 (organic cation transporter); member 1-like; Beckwith-Wiedemann syndrome chromosome region 1; candidate A; p45 Beckwith-Wiedemann region 1A; efflux transporter-like protein; tumor-suppressing STF cDNA 5; imprinted multi-membrane spanning polyspecific transporter-related protein; go_component: plasma membrane; go_component: integral to me…	0.812355	0.898081	0.525921	0.551528	0.441446	0.399809	0.853167	0.370468	0.0695458	0.775926	0.255162	0.35938	0.436211	0.12065	0.673298	0.850698	0.386966	0.610396	0.740116	0.0554788	0.884657	0.747621	0.655495	0.839672	0.309694	0.509808	0.46506	0.52631	0.647299	0.696271	0.601255	0.694462	0.596608	0.45514	0.420639	0.674826	0.598724
cg11270118	36	6	3697371	NCBI	36.1	TRUE	3696935	-	C6orf145	NA	NM_183373.2	NA	0.0153122	0.0574207	0.0347933	0.0321652	0.0380866	0.0325651	0.0326469	0.0319374	0.0349498	0.145649	0.0406512	0.032701	0.0309493	0.0370177	0.0234604	0.0346369	0.0258852	0.041467	0.034064	0.0527849	0.0577	0.0372172	0.0389066	0.0316323	0.0360912	0.0282692	0.0347578	0.0305243	0.0316174	0.0325891	0.0334584	0.0340758	0.0323187	0.0282296	0.0329265	0.0299239	0.0314813
cg11297817	36	22	49413627	NCBI	36.1	TRUE	49413442	-	ARSA	MLD	NM_000487.3	go_component: lysosome; go_function: hydrolase activity; go_function: magnesium ion binding; go_function: arylsulfatase activity; go_function: cerebroside-sulfatase activity; go_function: sulfuric ester hydrolase activity; go_process: metabolism; go_process: lipid metabolism; go_process: sphingolipid metabolism	0.409098	0.585058	0.0241091	0.0295027	0.0208662	0.0225534	0.0244161	0.0241402	0.0298115	0.0588343	0.0281858	0.028737	0.0627492	0.0238657	0.0187044	0.0240781	0.0333622	0.0238946	0.0194818	0.0166219	0.0405031	0.0217528	0.0221632	0.0708717	0.0339371	0.0769483	0.0326858	0.0241981	0.024667	0.033042	0.0422632	0.0265048	0.0240252	0.0189285	0.0433082	0.021845	0.0215504
cg11307605	36	2	159851874	NCBI	36.1	TRUE	159851309	-	WDSUB1	UBOX6; WDSAM1; FLJ36175	NM_152528.1	WD repeat and SAM domain containing 1; 2610014F08Rik; go_component: ubiquitin ligase complex; go_function: kinase activity; go_function: ubiquitin-protein ligase activity; go_process: protein ubiquitination	0.044054	0.123726	0.104697	0.135049	0.0563247	0.100936	0.0940231	0.121276	0.108458	0.247024	0.0499114	0.147203	0.16325	0.0676841	0.0328683	0.0862838	0.0803319	0.1523	0.122286	0.0657113	0.215002	0.161596	0.151715	0.0675649	0.124603	0.177746	0.142159	0.152389	0.137707	0.152384	0.186092	0.153524	0.140359	0.0774675	0.15983	0.140504	0.104748
cg11314196	36	7	87181916	NCBI	36.1	FALSE	87180500	-	ABCB1	CLCS; MDR1; P-gp; PGY1; ABC20; CD243; GP170	NM_000927.3	multidrug resistance 1; P glycoprotein 1; doxorubicin resistance; colchicin sensitivity; P-glycoprotein 1; go_component: membrane; go_component: cell surface; go_component: membrane fraction; go_component: integral to membrane; go_function: ATP binding; go_function: ATPase activity; go_function: nucleotide binding; go_function: transporter activity; go_function: ATPase activity; coupled to transm…	0.00638962	0.0314713	0.751043	0.639749	0.802765	0.770663	0.532522	0.766678	0.693518	0.831328	0.555995	0.800725	0.734248	0.82993	0.532277	0.801691	0.545541	0.735407	0.906224	0.71418	0.643475	0.802558	0.709044	0.817949	0.727535	0.828348	0.636617	0.565663	0.724054	0.667505	0.63928	0.597594	0.612184	0.614245	0.682245	0.646029	0.798883
cg11367381	36	6	26264686	NCBI	36.1	TRUE	26266328	+	HIST1H2BD	H2B/b; H2BFB; H2B.1B; HIRIP2; MGC90432; dJ221C16.6	NM_021063.2	go_component: nucleus; go_component: chromosome; go_component: nucleosome; go_component: nucleosome; go_function: DNA binding; go_function: DNA binding; go_process: nucleosome assembly; go_process: nucleosome assembly; go_process: chromosome organization and biogenesis (sensu Eukaryota)	0.621513	0.763871	0.0258634	0.0276596	0.0332438	0.025058	0.0240179	0.0261298	0.0297027	0.030073	0.0367365	0.0243814	0.0672894	0.025597	0.0209849	0.0280362	0.0237127	0.0310529	0.022283	0.0408019	0.023907	0.0272516	0.0253622	0.0235564	0.0244248	0.0258175	0.0252749	0.0267468	0.0301354	0.037677	0.0292725	0.0279747	0.0299889	0.0263922	0.0301522	0.0245465	0.0240332
cg11386215	36	2	71075724	NCBI	36.1	TRUE	71075509	-	TEX261	TEG-261; MGC32043	NM_144582.2	synonyms: TEG-261; MGC32043	0.430433	0.604438	0.0235623	0.0228179	0.026877	0.0242452	0.0230612	0.0233003	0.0233947	0.0283956	0.0288959	0.0317269	0.0252936	0.0231627	0.0195962	0.02373	0.016397	0.0212909	0.0427713	0.0335246	0.0290646	0.0209578	0.0203641	0.021512	0.023007	0.0225163	0.0237603	0.0223133	0.0308479	0.023672	0.0226289	0.0401615	0.0313755	0.0184054	0.0231348	0.0318956	0.0190123
cg11415749	36	16	3390934	NCBI	36.1	TRUE	3391026	-	ZNF434	MGC4179; FLJ20417; FLJ31901	NM_017810.2	go_component: nucleus; go_function: DNA binding; go_function: zinc ion binding; go_function: metal ion binding; go_function: nucleic acid binding; go_function: transcription factor activity; go_process: transcription; go_process: regulation of transcription; DNA-dependent	0.985435	0.995237	0.0438191	0.0484713	0.0326767	0.0864681	0.0424633	0.182479	0.259595	0.0541367	0.0369751	0.0547592	0.0722553	0.0365375	0.0265814	0.0330598	0.0336357	0.0695744	0.0421267	0.0315735	0.0444896	0.0517288	0.0431487	0.178547	0.0420249	0.0484385	0.0484332	0.0617579	0.0639918	0.0488203	0.0483135	0.0525131	0.040481	0.0348714	0.185819	0.0449227	0.0514808
cg11431971	36	16	3707123	NCBI	36.1	TRUE	3707514	-	TRAP1	HSP75; HSP90L	NM_016292.1	heat shock protein 75; tumor necrosis factor type 1 receptor associated protein; TNF receptor-associated protein 1 variant; go_component: mitochondrion; go_function: ATP binding; go_function: nucleotide binding; go_function: unfolded protein binding; go_function: tumor necrosis factor receptor binding; go_process: protein folding	0.00943565	0.0419362	0.0319583	0.0293421	0.0316531	0.0290999	0.0315265	0.032464	0.0958076	0.0361991	0.0339393	0.031322	0.0322636	0.0357452	0.0229747	0.0324015	0.0246833	0.0337254	0.0315798	0.0277404	0.112119	0.0403976	0.0291176	0.0285438	0.0298457	0.0290547	0.026901	0.0262221	0.0308675	0.0283527	0.0297039	0.0301091	0.0323093	0.0232903	0.0300429	0.0306984	0.0254837
cg11435793	36	2	173000318	NCBI	36.1	TRUE	173000616	+	ITGA6	CD49f	NM_000210.1	Integrin alpha-6; go_component: integrin complex; go_component: integral to membrane; go_function: protein binding; go_function: receptor activity; go_function: calcium ion binding; go_process: cell adhesion; go_process: cell-matrix adhesion; go_process: integrin-mediated signaling pathway; go_process: cell-substrate junction assembly	0.595819	0.744774	0.0337787	0.0329938	0.0491006	0.03255	0.0327756	0.0339325	0.0390288	0.0438208	0.032714	0.0324284	0.0357141	0.0386614	0.0255213	0.0418973	0.0309903	0.0361836	0.0307801	0.028054	0.0336248	0.0345767	0.0909687	0.0313613	0.0328329	0.0316914	0.0320217	0.0308851	0.0311974	0.0355454	0.0333816	0.0354943	0.0337758	0.025798	0.0333907	0.0291044	0.0273874
cg11452568	36	16	3707027	NCBI	36.1	TRUE	3707514	-	TRAP1	HSP75; HSP90L	NM_016292.1	heat shock protein 75; tumor necrosis factor type 1 receptor associated protein; TNF receptor-associated protein 1 variant; go_component: mitochondrion; go_function: ATP binding; go_function: nucleotide binding; go_function: unfolded protein binding; go_function: tumor necrosis factor receptor binding; go_process: protein folding	0.000482559	0.00535276	0.0252955	0.0236604	0.0252438	0.0238232	0.0270113	0.0253471	0.0302784	0.0274885	0.0296286	0.0291387	0.0282628	0.0251768	0.0240549	0.0233157	0.0204156	0.0252367	0.0201606	0.0182047	0.663487	0.0243187	0.240901	0.111505	0.0243294	0.0217155	0.0240906	0.0233599	0.0253948	0.0229592	0.023961	0.025039	0.0237059	0.0212062	0.0224009	0.0211706	0.0216968
cg11461010	36	7	87096309	NCBI	36.1	TRUE	87095665	+	RUNDC3B	RPIP9; FLJ30671; MGC26655	NM_138290.1	Rap2-interacting protein 9; Rap2 binding protein 9	1.33514e-05	0.000429851	0.304231	0.0309004	0.780899	0.334488	0.0756113	0.16601	0.598273	0.292484	0.0388595	0.266282	0.124314	0.0224551	0.255593	0.46391	0.521413	0.286671	0.419976	0.260444	0.419914	0.315978	0.360849	0.668014	0.0455935	0.119388	0.0339721	0.0243657	0.0302802	0.0475328	0.0549109	0.0453657	0.0284003	0.0274016	0.0979553	0.0339513	0.0561152
cg11463363	36	1	120157550	NCBI	36.1	FALSE	120155726	-	REG4	GISP; RELP; REG-IV	NM_032044.2	regenerating gene type IV; gastrointestinal secretory protein; go_function: sugar binding	0.0531693	0.14236	0.877536	0.884964	0.877451	0.881532	0.914345	0.877621	0.811915	0.92144	0.832501	0.701947	0.890759	0.88661	0.829278	0.911594	0.662201	0.844865	0.91539	0.769265	0.878313	0.891133	0.823027	0.85253	0.877377	0.910257	0.875554	0.91131	0.834782	0.84647	0.883945	0.906867	0.85654	0.867776	0.90466	0.916858	0.813219
cg11467382	36	8	11762084	NCBI	36.1	FALSE	11763055	-	CTSB	APPS; CPSB	NM_001908.3	APP secretase; preprocathepsin B; cathepsin B1; amyloid precursor protein secretase; cysteine protease; go_component: lysosome; go_component: intracellular; go_function: cathepsin B activity; go_process: proteolysis; go_process: regulation of apoptosis	0.545876	0.702981	0.0551763	0.0628601	0.036696	0.116909	0.0284684	0.0409077	0.0462466	0.136398	0.035399	0.123703	0.0744048	0.0380072	0.0292292	0.0753868	0.0478449	0.0856148	0.0845847	0.0320748	0.0625078	0.158009	0.0649452	0.0411668	0.0532671	0.111521	0.0698929	0.0554007	0.0501652	0.0725933	0.0762127	0.101793	0.0667491	0.0553238	0.0416537	0.042082	0.0370036
cg11475149	36	2	159358095	NCBI	36.1	FALSE	159360087	+	LOC92196	NA	NM_001017920.1	NA	0.20245	0.362105	0.826212	0.780145	0.786672	0.837339	0.858902	0.823871	0.828554	0.818564	0.870692	0.873449	0.690766	0.860594	0.631541	0.851786	0.541737	0.809732	0.878072	0.645937	0.868137	0.860529	0.767132	0.785122	0.800057	0.651874	0.834901	0.664867	0.743014	0.820499	0.776495	0.764279	0.706642	0.7285	0.618114	0.827049	0.840447
cg11486281	36	16	79625087	NCBI	36.1	FALSE	79626959	+	ASCIZ	KIAA0431; DKFZp779K1455	NM_015251.2	go_component: nucleus; go_function: zinc ion binding; go_function: nucleic acid binding	0.452375	0.624619	0.86985	0.851903	0.771719	0.88188	0.903058	0.883744	0.897679	0.856882	0.895842	0.879707	0.885183	0.883832	0.790787	0.859992	0.844738	0.879729	0.923763	0.832159	0.859792	0.80963	0.836234	0.828376	0.85392	0.829508	0.878489	0.854021	0.860407	0.888742	0.824549	0.876606	0.823449	0.83129	0.823133	0.876943	0.860816
cg11521457	36	5	131657328	NCBI	36.1	TRUE	131658044	+	SLC22A4	OCTN1; MGC34546; MGC40524	NM_003059.2	organic cation transporter 4; integral membrane transport protein; go_component: nucleus; go_component: nucleosome; go_component: plasma membrane; go_component: integral to plasma membrane; go_function: ATP binding; go_function: DNA binding; go_function: sodium ion binding; go_function: symporter activity; go_function: nucleotide binding; go_function: ion transporter activity; go_function: organi…	0.545876	0.702981	0.38441	0.355882	0.318039	0.311728	0.649525	0.383551	0.419284	0.488743	0.434775	0.427852	0.394565	0.443101	0.178832	0.298706	0.337406	0.40567	0.284483	0.228979	0.393046	0.366315	0.385269	0.376653	0.335651	0.353933	0.424611	0.363097	0.381016	0.450675	0.447126	0.526092	0.41004	0.262002	0.341836	0.317711	0.37888
cg11536318	36	6	31650354	NCBI	36.1	FALSE	31651329	+	TNF	DIF; TNFA; TNFSF2; TNF-alpha	NM_000594.2	cachectin; TNF superfamily; member 2; TNF; monocyte-derived; TNF; macrophage-derived; APC1 protein; go_component: membrane; go_component: extracellular space; go_component: integral to membrane; go_component: soluble fraction; go_function: protein binding; go_function: tumor necrosis factor receptor binding; go_process: apoptosis; go_process: immune response; go_process: anti-apoptosis; go_proces…	0.0120792	0.0496716	0.51259	0.629647	0.748613	0.302378	0.211818	0.508151	0.656488	0.51703	0.453778	0.06554	0.458178	0.242924	0.225759	0.677941	0.694659	0.395737	0.130964	0.60676	0.598358	0.555484	0.613993	0.615526	0.593068	0.472809	0.612633	0.671607	0.672878	0.628402	0.65131	0.562808	0.655445	0.683941	0.622474	0.597279	0.691641
cg11588845	36	11	35117506	NCBI	36.1	TRUE	35116993	+	CD44	IN; LHR; MC56; MDU2; MDU3; MIC4; Pgp1; CDW44; MUTCH-I; ECMR-III; MGC10468	NM_000610.3	isoform 1 precursor is encoded by transcript variant 1; cell surface glycoprotein CD44; antigen gp90 homing receptor; CDW44 antigen; phagocytic glycoprotein I; extracellular matrix receptor-III; GP90 lymphocyte homing/adhesion receptor; heparan sulfate proteoglycan; hyaluronate receptor; Hermes antigen; cell adhesion molecule (CD44); CD44 epithelial domain (CD44E); CD44 antigen (homing function a…	0.329983	0.507075	0.0678199	0.059796	0.0854001	0.0702572	0.0926669	0.0697209	0.0715479	0.0672521	0.0783412	0.0561095	0.0702614	0.0688327	0.0610594	0.0854792	0.0551641	0.0683877	0.0610165	0.0606887	0.0499818	0.0636436	0.05694	0.0595573	0.0693115	0.0575505	0.0584708	0.0483116	0.0755928	0.0621538	0.0654702	0.0750617	0.0729359	0.0547556	0.0579533	0.0487037	0.0680934
cg11595371	36	19	61740971	NCBI	36.1	FALSE	61742129	+	ZFP28	KIAA1431; MGC104540; DKFZp686K03205	NM_020828.1	zinc finger factor X6; go_component: nucleus; go_component: intracellular; go_function: DNA binding; go_function: zinc ion binding; go_function: metal ion binding; go_function: nucleic acid binding; go_process: transcription; go_process: regulation of transcription; DNA-dependent	0.0399895	0.115506	0.778899	0.697302	0.876036	0.763829	0.907962	0.834453	0.392527	0.667409	0.783822	0.392259	0.827736	0.892152	0.759239	0.82813	0.604053	0.651234	0.878492	0.773975	0.755662	0.874179	0.646975	0.869747	0.718345	0.648586	0.697875	0.723289	0.650358	0.716176	0.634161	0.657909	0.734294	0.696729	0.755131	0.624317	0.631886
cg11596086	36	5	81302970	NCBI	36.1	FALSE	81303630	+	ATG10	APG10L; pp12616; FLJ13954; DKFZP586I0418	NM_031482.3	APG10 autophagy 10-like (S. cerevisiae); go_process: autophagy; go_process: ubiquitin cycle; go_process: protein transport	0.0295753	0.0931729	0.0237106	0.0250133	0.0238884	0.0204223	0.0189252	0.0241419	0.0254824	0.0244755	0.0258883	0.0232711	0.0305931	0.0271876	0.0249966	0.023211	0.025676	0.0217526	0.0245976	0.0203202	0.021704	0.0181315	0.0235328	0.0208723	0.0551269	0.0250872	0.0215899	0.0293086	0.0259169	0.0281997	0.0236421	0.0263066	0.031663	0.0226375	0.0244933	0.0231988	0.0256885
cg11610368	36	16	3433466	NCBI	36.1	TRUE	3433491	-	ZNF597	FLJ33071	NM_152457.1	go_component: nucleus; go_function: DNA binding; go_function: zinc ion binding; go_function: metal ion binding; go_process: transcription; go_process: regulation of transcription; DNA-dependent	0.368277	0.546822	0.451616	0.428448	0.518086	0.519066	0.52778	0.582631	0.447174	0.766918	0.697406	0.699224	0.0388378	0.341008	0.388603	0.398119	0.550905	0.341974	0.456058	0.0222106	0.514047	0.416826	0.435032	0.388709	0.257579	0.418237	0.407052	0.515006	0.442834	0.394132	0.445581	0.449223	0.45597	0.470183	0.374486	0.571805	0.407027
cg11658652	36	15	70764934	NCBI	36.1	FALSE	70765588	+	BBS4	NA	NM_033028.2	go_function: binding	0.329983	0.507075	0.316135	0.234162	0.685334	0.626228	0.0291044	0.303975	0.0373592	0.387508	0.0389812	0.50926	0.156576	0.0901022	0.189493	0.259691	0.55826	0.360706	0.687334	0.0379278	0.328295	0.0366009	0.395745	0.803565	0.245431	0.320484	0.179126	0.431267	0.245653	0.103094	0.137414	0.195466	0.101332	0.131544	0.132473	0.0683682	0.125744
cg11678810	36	10	100165837	NCBI	36.1	FALSE	100164931	-	C10orf33	FLJ23849; MGC13047	NM_032709.1	go_function: FAD binding; go_function: oxidoreductase activity; acting on paired donors; with incorporation or reduction of molecular oxygen; go_process: electron transport; go_process: carotenoid biosynthesis	0.430433	0.604438	0.649466	0.667359	0.781139	0.796667	0.160212	0.713452	0.251799	0.730544	0.317995	0.733604	0.217469	0.874193	0.456253	0.32383	0.622961	0.63764	0.495178	0.764654	0.704973	0.532353	0.799241	0.661293	0.661587	0.706969	0.700483	0.726889	0.476459	0.739926	0.673749	0.547475	0.630524	0.640521	0.604462	0.689853	0.803646
cg11725049	36	17	22645762	NCBI	36.1	TRUE	22645233	+	WSB1	SWIP1; WSB-1	NM_134265.2	isoform 2 is encoded by transcript variant 2; SOCS box-containing WD protein SWiP-1; go_component: cellular component unknown; go_function: molecular function unknown; go_process: intracellular signaling cascade	0.368277	0.546822	0.0732546	0.114721	0.0377095	0.108327	0.0317362	0.134901	0.0541423	0.138507	0.31786	0.327716	0.0923669	0.0359163	0.0280934	0.0363936	0.140851	0.145529	0.0294536	0.0964017	0.263444	0.0340111	0.0525238	0.0400737	0.153585	0.153042	0.0956165	0.102557	0.114493	0.148061	0.142582	0.0751226	0.15359	0.0690948	0.0922333	0.0782452	0.0347685
cg11725091	36	9	38381115	NCBI	36.1	FALSE	38382702	+	ALDH1B1	ALDH5; ALDHX; MGC2230	NM_000692.3	aldehyde dehydrogenase 5; mitochondrial aldehyde dehydrogenase X; acetaldehyde dehydrogenase 5; ALDH class 2; go_component: mitochondrion; go_function: oxidoreductase activity; go_function: aldehyde dehydrogenase (NAD) activity; go_process: metabolism; go_process: carbohydrate metabolism	0.0239506	0.0804447	0.926988	0.90352	0.93514	0.877863	0.94804	0.801244	0.936282	0.921066	0.927574	0.920922	0.93735	0.939549	0.898849	0.926401	0.92574	0.923222	0.949085	0.943246	0.933857	0.952889	0.883874	0.89658	0.913031	0.932761	0.91201	0.917705	0.882172	0.925405	0.887768	0.899468	0.90926	0.906837	0.848495	0.860734	0.906048
cg11765205	36	13	49100548	NCBI	36.1	FALSE	49100436	+	ARL11	ARLTS1; FLJ33930; MGC17429	NM_138450.3	ADP-ribosylation factor-like tumor suppressor protein 1; go_function: GTP binding; go_function: nucleotide binding; go_process: small GTPase mediated signal transduction	0.142906	0.285812	0.0437915	0.0546231	0.0428452	0.0386898	0.0541634	0.043743	0.224832	0.0433151	0.0438401	0.0518574	0.0516729	0.038566	0.0356633	0.0367143	0.0394634	0.0585613	0.0267519	0.0309442	0.0443933	0.0545466	0.050825	0.0610599	0.0371849	0.0327628	0.0547209	0.0730301	0.0430165	0.0458108	0.0634152	0.0492936	0.046064	0.0513621	0.0421611	0.0393384	0.0534465
cg11915739	36	1	48710657	NCBI	36.1	TRUE	48710432	-	SPATA6	SRF1; SRF-1; FLJ10007	NM_019073.1	synonyms: SRF1; SRF-1; FLJ10007	0.00143242	0.0111881	0.268012	0.0982033	0.0339072	0.12654	0.475625	0.5605	0.22956	0.506442	0.574121	0.355414	0.519678	0.546744	0.262239	0.0394031	0.0982347	0.0976463	0.273786	0.352549	0.0734237	0.0767029	0.163252	0.763049	0.154038	0.0829581	0.101617	0.216816	0.0997195	0.137018	0.139209	0.0903961	0.106246	0.0526626	0.11604	0.0749684	0.0762736
cg11944104	36	3	52715499	NCBI	36.1	TRUE	52714897	+	SPCS1	SPC1; SPC12; HSPC033; YJR010C-A	NM_014041.2	signal peptidase 12kDa; go_component: microsome; go_component: integral to membrane; go_component: endoplasmic reticulum; go_component: signal peptidase complex; go_component: integral to endoplasmic reticulum membrane; go_function: signal peptidase activity; go_process: proteolysis; go_process: signal peptide processing	0.388376	0.562741	0.0794601	0.0753705	0.0717102	0.0708182	0.219626	0.0828121	0.0735536	0.0807961	0.20383	0.0978903	0.0934491	0.0795041	0.0547905	0.0725486	0.0610587	0.0851041	0.0718778	0.0544748	0.123934	0.0865514	0.0794162	0.0608416	0.0701198	0.077451	0.0696188	0.0791389	0.0913856	0.0811354	0.0800159	0.0642514	0.0834271	0.0647892	0.0786772	0.0776484	0.0852906
cg11955762	36	13	110066706	NCBI	36.1	TRUE	110066009	+	CARKD	LP3298	NM_018210.1	go_function: molecular_function unknown	0.00485992	0.0261841	0.0836993	0.0439728	0.0512426	0.0500015	0.0447001	0.0487602	0.329812	0.0576818	0.224061	0.0621791	0.317937	0.332463	0.033538	0.0365755	0.361085	0.46908	0.554243	0.0335233	0.105219	0.0419276	0.110937	0.438943	0.0656929	0.0374218	0.0451568	0.0670253	0.0466693	0.0465164	0.0477241	0.042153	0.0457846	0.0283887	0.0436904	0.0379843	0.0339377
cg11973225	36	20	61356254	NCBI	36.1	TRUE	61356335	-	NKAIN4	FAM77A; bA261N11.2	NM_152864.2	go_component: integral to membrane	0.000133514	0.0020734	0.0288739	0.0225618	0.0387185	0.0222645	0.0242965	0.0555542	0.270545	0.0272854	0.0254059	0.024386	0.027712	0.0264258	0.0478499	0.0475548	0.0296667	0.028081	0.0404687	0.0189576	0.273499	0.0218106	0.278137	0.158863	0.0270244	0.0201493	0.0242178	0.0208802	0.0219633	0.022302	0.0211185	0.0409154	0.0244918	0.022781	0.022079	0.0210142	0.0203138
cg11974036	36	4	1233938	NCBI	36.1	TRUE	1234177	+	MGC21675	NA	NM_052861.2	NA	0.0266418	0.0870476	0.917165	0.871957	0.941656	0.923748	0.929565	0.935675	0.901989	0.91033	0.927652	0.921666	0.931551	0.946159	0.871313	0.674598	0.927609	0.855545	0.942614	0.865865	0.723399	0.912664	0.89132	0.902556	0.901272	0.822629	0.857008	0.855779	0.83156	0.773976	0.841759	0.873277	0.808742	0.874206	0.887151	0.854432	0.751606
cg12005917	36	7	76093597	NCBI	36.1	FALSE	76094499	-	POMZP3	POM121; MGC8359; POM-ZP3	NM_012230.2	isoform 1 is encoded by transcript variant 1; POM-ZP3 fusion protein; POM (POM121 rat homolog) and ZP3 fusion; POM121/ZP3 fusion protein	0.20245	0.362105	0.828155	0.80442	0.829229	0.921997	0.854934	0.711463	0.827082	0.84721	0.856902	0.804009	0.871164	0.822606	0.707703	0.798988	0.871577	0.902693	0.891765	0.667123	0.791152	0.77632	0.816423	0.86144	0.828426	0.846489	0.803948	0.852988	0.798732	0.777321	0.807087	0.761881	0.777167	0.772535	0.787987	0.787313	0.80741
cg12040601	36	2	201461979	NCBI	36.1	TRUE	201462244	-	PPIL3	NA	NM_032472.3	isoform PPIL3a is encoded by transcript variant PPIL3a; cyclophilin-like protein 3; peptidylprolyl cis-trans isomerase-like protein 3; PPIase-like protein 3; go_function: isomerase activity; go_function: peptidyl-prolyl cis-trans isomerase activity; go_process: protein folding	0.0266418	0.0870476	0.0268146	0.032612	0.0301107	0.0242066	0.0237815	0.0323065	0.0345152	0.0369208	0.0329848	0.0271153	0.03593	0.0265139	0.0237655	0.0275229	0.022125	0.0359977	0.0291302	0.0241164	0.0263813	0.0243828	0.0254982	0.0205246	0.030258	0.0324626	0.0342863	0.0314208	0.0337362	0.0319942	0.0353003	0.0358744	0.0550835	0.0229448	0.0345077	0.02432	0.0251008
cg12075800	36	12	115802943	NCBI	36.1	TRUE	115803615	-	HRK	DP5; HARAKIRI	NM_003806.1	activator of apoptosis Hrk; harakiri; BCL2-interacting protein (contains only BH3 domain); go_function: protein binding; go_process: regulation of apoptosis; go_process: induction of apoptosis; go_process: negative regulation of survival gene product activity	0.701181	0.825655	0.140507	0.129314	0.285853	0.166988	0.0597662	0.142951	0.163784	0.177205	0.0643698	0.151562	0.267198	0.0543923	0.03022	0.0684921	0.138063	0.157379	0.129956	0.0502278	0.536765	0.188947	0.0940095	0.101554	0.123641	0.116166	0.162995	0.111072	0.144309	0.158388	0.143711	0.173575	0.111022	0.0688476	0.134269	0.112182	0.127489
cg12084239	36	17	4656983	NCBI	36.1	TRUE	4657392	+	PLD2	NA	NM_002663.2	phospholipase D2 variant; go_component: plasma membrane; go_function: protein binding; go_function: hydrolase activity; go_function: phosphoinositide binding; go_function: phospholipase D activity; go_process: metabolism; go_process: lipid catabolism; go_process: cytoskeleton organization and biogenesis; go_process: small GTPase mediated signal transduction	0.545876	0.702981	0.0675974	0.0842922	0.0328965	0.114132	0.211377	0.0720065	0.0796744	0.0860358	0.0354467	0.113872	0.137239	0.0344184	0.0243571	0.0382306	0.0894347	0.0631883	0.0401376	0.0331043	0.0512592	0.0434083	0.14138	0.126829	0.0856309	0.0856859	0.0742852	0.120383	0.060502	0.0596507	0.108732	0.0958836	0.0469902	0.03687	0.0941685	0.085662	0.105647
cg12095767	36	19	54067420	NCBI	36.1	TRUE	54067490	+	PPP1R15A	GADD34	NM_014330.2	growth arrest and DNA-damage-inducible 34; go_process: apoptosis; go_process: cell cycle arrest; go_process: response to DNA damage stimulus	0.132727	0.271206	0.0292762	0.0266728	0.0372295	0.025844	0.0342574	0.0292685	0.0292838	0.038652	0.0379815	0.0364176	0.0307939	0.0322252	0.0250925	0.0295512	0.0256169	0.0246714	0.028176	0.0214622	0.0276399	0.0261166	0.0254682	0.034714	0.0283219	0.0268626	0.0243498	0.0249312	0.0285576	0.0252828	0.0255343	0.0291652	0.0265914	0.0229627	0.030085	0.0254541	0.0231257
cg12111944	36	3	44729363	NCBI	36.1	TRUE	44729142	+	ZNF502	FLJ12515; FLJ14855	NM_033210.3	go_component: nucleus; go_function: DNA binding; go_function: zinc ion binding; go_function: metal ion binding; go_function: nucleic acid binding; go_process: transcription; go_process: regulation of transcription; DNA-dependent	1.90735e-06	0.0001481	0.621416	0.0272936	0.66143	0.146751	0.926028	0.477915	0.694779	0.20872	0.461784	0.108823	0.256423	0.840459	0.589254	0.653578	0.461093	0.674705	0.874391	0.372329	0.902395	0.890076	0.306022	0.867294	0.0280712	0.0262129	0.0490041	0.0434663	0.0525817	0.0337029	0.0390422	0.025879	0.032668	0.0236195	0.0269661	0.025441	0.0238094
cg12138943	36	15	70765769	NCBI	36.1	TRUE	70765588	+	BBS4	NA	NM_033028.2	go_function: binding	0.956329	0.980089	0.0559895	0.0575425	0.0430161	0.21842	0.0414261	0.0569874	0.053939	0.0562841	0.0556948	0.0653078	0.0575852	0.0474898	0.0433639	0.114831	0.0526015	0.0607995	0.0772883	0.0420607	0.045325	0.208316	0.123099	0.0408868	0.0904393	0.0492703	0.0594303	0.0534132	0.0600972	0.0689795	0.0620735	0.0544249	0.0665763	0.0543998	0.0622521	0.0548973	0.0470044
cg12151344	36	5	141012546	NCBI	36.1	FALSE	141011170	-	FCHSD1	NWK2; FLJ00007	NM_033449.1	nervous wreck homolog 2 (D. melanogaster)	0.142906	0.285812	0.91267	0.900527	0.928737	0.851529	0.868888	0.911301	0.915741	0.900972	0.914144	0.915919	0.890383	0.937457	0.890261	0.914039	0.891485	0.929279	0.907261	0.924854	0.929442	0.938652	0.892948	0.895819	0.905888	0.925002	0.912731	0.902961	0.872657	0.884617	0.873821	0.90881	0.871404	0.912909	0.870579	0.887195	0.936861
cg12257649	36	15	37863710	NCBI	36.1	FALSE	37862323	-	FSIP1	HSD10; FLJ35989	NM_152597.3	synonyms: HSD10; FLJ35989	0.20245	0.362105	0.0456629	0.0474106	0.335098	0.0432839	0.0363034	0.040894	0.04248	0.0393939	0.0450366	0.0460873	0.0455365	0.114538	0.0343049	0.253134	0.0395596	0.0784157	0.0457893	0.0343127	0.206804	0.167473	0.149254	0.409585	0.0359361	0.0356614	0.0507535	0.0406278	0.0469559	0.0514637	0.086765	0.0411898	0.0761441	0.0428628	0.11976	0.119068	0.21649
cg12260621	36	22	49364408	NCBI	36.1	FALSE	49363862	-	CPT1B	CPT1-M; M-CPT1; KIAA1670	NM_004377.2	isoform a is encoded by transcript variant 1; CPTI; muscle; carnitine O-palmitoyltransferase I; mitochondrial muscle isoform; carnitine palmitoyltransferase 1A (muscle); go_component: outer membrane; go_component: mitochondrion; go_component: integral to membrane; go_function: transferase activity; go_function: acyltransferase activity; go_function: carnitine O-palmitoyltransferase activity; go_p…	0.0055809	0.0285535	0.90749	0.862583	0.928864	0.923261	0.920292	0.912078	0.890424	0.867679	0.891286	0.853828	0.903416	0.935357	0.877085	0.766985	0.88344	0.889004	0.925611	0.895095	0.911565	0.921601	0.930528	0.912569	0.845381	0.888448	0.85986	0.921524	0.845085	0.886939	0.82295	0.867937	0.819032	0.848892	0.812264	0.876707	0.913727
cg12266464	36	X	48283735	NCBI	36.1	FALSE	48283074	+	OATL1	NA	NM_001006113.1	isoform 1 is encoded by transcript variant 1; MG81; go_function: transferase activity; go_function: transaminase activity	0.153646	0.298255	0.232042	0.444206	0.684846	0.225986	0.710209	0.161506	0.0539811	0.361272	0.0455218	0.0588705	0.15063	0.125307	0.694568	0.259057	0.123466	0.238098	0.0671934	0.0426215	0.779995	0.637192	0.587066	0.569485	0.463859	0.243403	0.602852	0.375015	0.574214	0.194516	0.468635	0.327025	0.261641	0.15805	0.583732	0.538637	0.386927
cg12279314	36	22	24466351	NCBI	36.1	FALSE	24468120	+	MYO18B	DKFZp434C2422; DKFZp779C1668	NM_032608.5	myosin 18B; go_component: nucleus; go_component: unconventional myosin; go_function: ATP binding; go_function: actin binding; go_function: motor activity; go_function: nucleotide binding	0.840822	0.914992	0.345096	0.359697	0.405742	0.451219	0.201698	0.383403	0.385701	0.49759	0.330123	0.256156	0.339479	0.350712	0.381175	0.428984	0.261068	0.379096	0.52052	0.298164	0.301548	0.292432	0.315127	0.2669	0.352887	0.424023	0.38366	0.41496	0.40938	0.403279	0.349574	0.409933	0.444566	0.366507	0.235156	0.43011	0.317216
cg12298568	36	10	102270625	NCBI	36.1	FALSE	102269585	-	SEC31B	SEC31B-1; DKFZP434M183	NM_015490.3	isoform a is encoded by transcript variant 1; secretory pathway component Sec31B-1	0.0192337	0.0673435	0.890118	0.839606	0.909701	0.88565	0.928388	0.887545	0.915062	0.923201	0.870068	0.885148	0.728278	0.688474	0.875373	0.922941	0.793063	0.893319	0.880036	0.89269	0.86157	0.90013	0.901607	0.898861	0.861469	0.856495	0.862409	0.82892	0.839469	0.864454	0.83819	0.87229	0.848152	0.839555	0.828036	0.874286	0.871206
cg12311346	36	5	56240591	NCBI	36.1	TRUE	56240857	+	MGC33648	NA	NM_153706.2	NA	0.728506	0.842056	0.063387	0.0611141	0.0421113	0.0636958	0.0701165	0.0504154	0.0762163	0.0630782	0.0860824	0.0735618	0.0578698	0.0623221	0.0456285	0.165987	0.0493061	0.0576941	0.0661047	0.0579867	0.0499912	0.430684	0.314866	0.542822	0.0589238	0.0448297	0.0560076	0.0489325	0.0668845	0.0519191	0.0751649	0.0494822	0.090694	0.085584	0.048876	0.051951	0.0485677
cg12365667	36	6	33151954	NCBI	36.1	FALSE	33151694	+	ENSG00000168383	NA	NA	NA	0.521673	0.685183	0.110602	0.163274	0.0555371	0.137074	0.276228	0.0784341	0.227023	0.180245	0.0582629	0.0887299	0.090366	0.166213	0.0440514	0.0653189	0.0645001	0.107145	0.0751002	0.114058	0.851917	0.168104	0.349444	0.26636	0.187037	0.225386	0.189634	0.0740903	0.0913062	0.20544	0.178071	0.172103	0.0880314	0.0941488	0.236403	0.149633	0.0871694
cg12379911	36	16	3392207	NCBI	36.1	FALSE	3391026	-	ZNF434	MGC4179; FLJ20417; FLJ31901	NM_017810.2	go_component: nucleus; go_function: DNA binding; go_function: zinc ion binding; go_function: metal ion binding; go_function: nucleic acid binding; go_function: transcription factor activity; go_process: transcription; go_process: regulation of transcription; DNA-dependent	0.132727	0.271206	0.229237	0.322658	0.411588	0.417123	0.142149	0.218638	0.287264	0.239836	0.588119	0.196449	0.311428	0.759786	0.205086	0.216771	0.649074	0.216901	0.285525	0.126427	0.177468	0.159621	0.11495	0.247217	0.287784	0.286569	0.306058	0.297955	0.236622	0.265626	0.355078	0.337236	0.328391	0.37415	0.42416	0.326048	0.441726
cg12402062	36	15	87258383	NCBI	36.1	FALSE	87257614	-	MFGE8	BA46; EDIL1; OAcGD3S; HsT19888	NM_005928.1	lactadherin; medin; O-acetyl disialoganglioside synthase; go_component: lipid particle; go_function: protein binding; go_process: cell adhesion; go_process: cell adhesion; go_process: fertilization (sensu Metazoa)	0.34881	0.528015	0.791096	0.781587	0.852383	0.806989	0.86474	0.791778	0.769176	0.737067	0.873686	0.770718	0.745944	0.89025	0.646664	0.773663	0.666877	0.790415	0.428474	0.849061	0.807068	0.774377	0.817738	0.826763	0.808507	0.817754	0.777751	0.804018	0.820641	0.814752	0.753571	0.750346	0.7813	0.717135	0.802999	0.772833	0.812347
cg12432461	36	4	130232835	NCBI	36.1	FALSE	130234356	+	LOC132321	NA	NM_173487.1	NA	0.784126	0.877902	0.563107	0.634303	0.699351	0.879743	0.353761	0.639886	0.346297	0.801785	0.586894	0.7435	0.74712	0.795562	0.414947	0.878502	0.53932	0.383972	0.390251	0.412896	0.415886	0.906669	0.525806	0.416961	0.538329	0.626331	0.539747	0.627363	0.681334	0.681666	0.641244	0.696271	0.577549	0.564814	0.677093	0.635124	0.605967
cg12462475	36	11	65098303	NCBI	36.1	TRUE	65100091	+	EHBP1L1	NA	XM_170658.3	Derived by automated computational analysis using gene prediction method: GNOMON.	0.784126	0.877902	0.0269625	0.0267133	0.0270766	0.021177	0.0226991	0.0418814	0.0280781	0.0289354	0.0268484	0.0252831	0.0320013	0.0275075	0.0206442	0.0285138	0.0152946	0.0309444	0.0193689	0.021763	0.0301563	0.0211581	0.0236035	0.0313531	0.0265717	0.027975	0.0267952	0.027272	0.0284873	0.0252201	0.0267598	0.0261767	0.0330385	0.0236799	0.0266667	0.0251604	0.0301796
cg12465398	36	2	201462119	NCBI	36.1	TRUE	201462244	-	PPIL3	NA	NM_032472.3	isoform PPIL3a is encoded by transcript variant PPIL3a; cyclophilin-like protein 3; peptidylprolyl cis-trans isomerase-like protein 3; PPIase-like protein 3; go_function: isomerase activity; go_function: peptidyl-prolyl cis-trans isomerase activity; go_process: protein folding	0.153646	0.298255	0.0294784	0.0302494	0.0302182	0.0257152	0.0230793	0.0297164	0.0298529	0.0375317	0.0313478	0.0274614	0.028353	0.0336839	0.0253195	0.0317224	0.0250545	0.0321669	0.0253219	0.0298394	0.0292403	0.0267882	0.0309298	0.0254776	0.034241	0.0309089	0.0295899	0.0316775	0.0391594	0.0402543	0.0339672	0.0297401	0.0368368	0.0277348	0.0291097	0.0273197	0.0273453
cg12467823	36	13	49100390	NCBI	36.1	FALSE	49100436	+	ARL11	ARLTS1; FLJ33930; MGC17429	NM_138450.3	ADP-ribosylation factor-like tumor suppressor protein 1; go_function: GTP binding; go_function: nucleotide binding; go_process: small GTPase mediated signal transduction	0.0758514	0.182375	0.0639686	0.177557	0.0340711	0.124195	0.0299171	0.08198	0.0553379	0.0623743	0.0413278	0.0644892	0.0729562	0.063448	0.109567	0.0614431	0.0487336	0.100582	0.0455054	0.0689531	0.0574243	0.526258	0.417535	0.824204	0.0983284	0.166302	0.121373	0.196885	0.191431	0.164589	0.204812	0.235251	0.156415	0.179823	0.22819	0.150617	0.07017
cg12476586	36	17	59817691	NCBI	36.1	TRUE	59817723	-	PECAM1	CD31; PECAM-1	NM_000442.2	adhesion molecule; PECAM-1; CD31/EndoCAM; go_component: plasma membrane; go_component: integral to membrane; go_component: intercellular junction; go_function: protein binding; go_process: cell motility; go_process: cell adhesion; go_process: cell recognition; go_process: signal transduction	0.0120792	0.0496716	0.281097	0.154569	0.0397316	0.235944	0.401324	0.521166	0.0633036	0.315587	0.493794	0.2225	0.246608	0.045599	0.125719	0.216003	0.721099	0.596918	0.0307046	0.0689143	0.812508	0.714741	0.454168	0.699296	0.0518722	0.14683	0.12145	0.23669	0.265749	0.241295	0.30451	0.139611	0.129224	0.190055	0.124	0.162653	0.171771
cg12479407	36	5	167846598	NCBI	36.1	TRUE	167846041	+	RARS	ArgRS; DALRD1; MGC8641	NM_002887.3	go_component: cytoplasm; go_component: soluble fraction; go_function: ATP binding; go_function: ligase activity; go_function: nucleotide binding; go_function: arginine-tRNA ligase activity; go_process: protein biosynthesis; go_process: arginyl-tRNA aminoacylation	0.0239506	0.0804447	0.0484341	0.0413688	0.041006	0.176628	0.0413049	0.0998984	0.247505	0.0526004	0.0403328	0.0525195	0.0407282	0.0443487	0.338659	0.0362592	0.127799	0.298522	0.0355081	0.0370117	0.0959963	0.0335261	0.0352719	0.485596	0.0418282	0.0392335	0.0362773	0.0372762	0.043466	0.044251	0.0427289	0.039928	0.0414294	0.0330405	0.0415064	0.0375738	0.0338795
[truncated: 714 more rows]
[truncated: 30 more columns]
