# Supplementary material for: DNA Methylation Analysis of Bone Marrow Cells at Diagnosis of Acute Lymphoblastic Leukemia and at Remission
Source: PLoS One. 2012 Apr 6;7(4):e34513. doi: 10.1371/journal.pone.0034513 (PMC3321015; doi:10.1371/journal.pone.0034513)
Supplement: Table S2 — Reproducibility of the DNA methylation analysis and the methylation levels of the 28 CpG sites with differential methylation according to ALL immuno-phenotype. (XLSX) [file pone.0034513.s003.xlsx]

## Sheet: Sheet1
Supporting Information
Table S2: Reproducibility of the DNA methylation analysis and the methylation levels of the 28 CpG sites with differential methylation according to ALL immuno-phenotype.
					median β-value			BCP vs T-ALL
Gene symbola	CpG site locationb		Correlation between replicate samplesc	Genes in ALL Classifiersd	BCP-ALL samples (n= 16)	T-ALL samples (n= 4)		P-valuee
ACCS	11p11	44044910	0.91	NA	0.479691	0.752361		0.248504
ACY3	11q13	67174534	0.95	NA	0.035689	0.276907		0.177503
AMICA1	11q23.3	117602131	0.84	NA	0.785039	0.88024		0.121775
CD300LF	17q25.2	70220061	0.48	NA	0.665284	0.58176		1
COL6A2	21q22.3	46343270	0.97	BCP subtypes	0.43883	0.519528		0.750464
COL6A2	21q22.3	46342715	0.97	BCP subtypes	0.390552	0.227932		0.55356
CPNE7	16q24.3	88170539	0.95	NA	0.852392	0.919551		0.121775
CR1	1q32	205736601	0.87	NA	0.470983	0.38		0.335191
DBC1	9q32-q33	121170638	0.92	BCP subtypes	0.610678	0.734254		0.384727
EYA4	6q23	133605061	0.83	NA	0.699393	0.679405		0.963467
EYA4	6q23	133603412	0.81	NA	0.415799	0.558102		0.437152
FAM83A	8q24.13	124263705	0.93	NA	0.653766	0.698816		0.290196
FXYD2	11q23	117203859	0.89	BCP subtypes	0.20609	0.326724		0.148194
FXYD2	11q23	117203745	0.84	NA	0.086391	0.396182		0.121775
LGALS8	1q43	234751397	0.88	NA	0.890234	0.879577		0.819814
MYBPC2	19q13.33	55628143	0.96	BCP vs T-ALL	0.0378523	0.749696		< 0.001
MYO3A	10p11.1	26263054	0.83	BCP subtypes	0.566143	0.714238		0.494118
MYO3A	10p11.1	26262977	0.88	BCP subtypes	0.373405	0.509367		0.384727
PI16	6p21.31	37029477	0.75	NA	0.127187	0.255099		0.148194
RUNDC3B	7q21.12	87096478	0.86	NA	0.408266	0.587664		0.177503
RYR3	15q14-q15	31390843	0.9	BCP subtypes	0.286579	0.695485		0.0800826
SEC14L4	22q12.1	29231446	0.82	NA	0.444856	0.383814		0.963467
THSD7A	7p21.3	11840245	0.93	NA	0.823732	0.906041		0.148194
TMEM2	9q13-q21	73572286	0.92	NA	0.723993	0.829212		0.121775
UQCRFS1	19q12	34395007	0.95	NA	0.656973	0.584596		1
WDR35	2p24.3	20052748	0.82	NA	0.758109	0.767493		0.68194
ZNF462	9q31.3	108663645	0.7	NA	0.658748	0.704115		0.963467
ZNF502	3p21.32	44729363	0.88	NA	0.533584	0.878685		0.148194
a) Gene sybol according to the Human Genome Nomenclature Committee
b) Chromosome number and coordinate of the CpG site (genome build 36).
c) Pearson's correlation coeficient between 21 replicates (R)
d) CpG sites included in subtype classification pannels (Milani et al. 2010, Blood)
e) Unadjusted Wilcoxon Rank-Sum Test
